# Supplementary material for: Detecting “large language models fingerprint” for Japanese texts generated by six LLMs
Source: Front Artif Intell. 2026 Jun 22;9:1771115. doi: 10.3389/frai.2026.1771115 (PMC13333630; doi:10.3389/frai.2026.1771115)
Supplement: Supplementary file 1 [file Data_Sheet_1.csv]

class	Ì/-AÌ»	A/L-Ç_	ð/-i-êÊ	ª/-i-êÊ	B/L-å_	¾/®	Ü·/®	É/-i-êÊ	Í/-W	â/-À§	Å·/®	Ä/-Ú±	±Æ/¼-ñ©§-êÊ	êé/®-Úö	Å/-i-êÊ	É/-»	½ß/¼-ñ©§-Â\	¢é/®-ñ©§	Æ/-À§	ÉÂ¢Ä/-i-Aê	Æ/-i-êÊ	½/®	Æ/-i-øp	à/-W	E/L-êÊ	çêé/®-Úö	ÈÇ/-	æ¤/¼-ñ©§-®ê²	×µ/®	Ö/-i-êÊ	æè/-êÊ	u/L-ÊJ	È¢/®	v/L-ÊÂ	_/¼-ñ©§-êÊ	ÁÉ/-êÊ	ÉÖ·é/-i-Aê	 é/®	i/L-ÊJ	j/L-ÊÂ	©/-^À§^I	ª/-Ú±	©ç/-i-êÊ	Èº/¼-ñ©§-Â\	ÆµÄ/-i-Aê	æ/Úª-Ú±	»Ì/AÌ	±Ì/AÌ	É¨¢Ä/-i-Aê
Claude3.5_1	12.54	10.85	5.08	3.39	5.76	4.75	5.76	2.37	3.39	2.71	0.68	3.73	1.02	1.02	2.03	0.34	0	1.02	0.68	1.69	1.02	1.36	3.39	0.68	0	0.68	0	0.34	0.34	1.36	0.68	0.68	0.68	0.68	1.02	0.68	0.34	0.34	0	0	0.68	0.68	0.34	0	1.02	0.34	0	0.34	0
Claude3.5_10	11.4	12.28	5.26	4.39	7.02	6.14	5.26	3.51	2.19	2.63	1.75	1.32	0	0.88	1.32	0.88	0.44	0.44	1.75	3.07	1.75	2.19	0.88	0.44	0.44	0.88	0	0.44	0.44	0	1.75	0	0.88	0	0.44	0.88	0.44	0	1.32	1.32	0.44	0	1.32	0.44	0	1.32	0	0	0.44
Claude3.5_11	16.55	9.71	5.4	3.96	6.12	3.6	6.12	4.68	3.6	1.8	1.08	3.24	1.08	1.08	1.08	0.72	0	1.08	0.72	1.8	1.08	1.08	2.88	1.8	0	0	1.44	0.36	0	0.72	1.08	0.36	0.36	0.36	0	1.08	0	0	0.36	0.36	0	0.72	0.36	0.36	0	0	0.36	0	0
Claude3.5_12	14.64	11.72	5.02	5.02	5.86	4.18	5.86	4.6	4.6	2.09	0.84	2.09	1.26	0.42	0.84	0.42	0.42	1.26	0.84	2.51	1.67	0.42	0.84	0.42	0	0	0.84	0.42	0.42	1.26	0.84	0	0.84	0	0	1.67	0.84	0.42	0	0	0.84	0.84	0.42	0.42	1.26	1.26	0	0.42	0.42
Claude3.5_13	17.33	14.22	7.56	4	5.78	3.56	6.22	3.11	2.67	1.78	0	1.33	0.44	0.44	1.33	0.89	0.89	0.89	0.44	3.56	0.89	0.89	1.33	0.44	0.44	0	0.44	0.44	0.44	1.33	2.22	0	0	0	0.44	1.33	0	0	0.89	0.89	0.44	0.44	0.89	0.44	0.44	0	0	0	0.89
Claude3.5_14	13.78	11.42	8.27	1.97	7.48	3.15	5.51	3.54	2.76	2.36	2.36	1.57	2.36	0.39	0	0.39	0.39	0.39	0.79	2.36	1.57	1.57	2.36	1.57	0.39	0	0.39	0	0.39	0.79	1.18	0	0	0	0	1.18	0.39	0.39	0	0	0	0.39	0.79	0.79	1.57	1.18	0.39	0	0
Claude3.5_15	14.13	10.95	5.65	6.71	5.65	7.07	4.95	4.59	1.77	2.83	0.71	2.83	1.77	1.06	0	1.06	0.71	0.35	1.06	1.77	1.41	0	0.71	1.06	0.71	0	1.06	0	0	0.71	0.71	0.35	0	0.35	0.71	1.06	0.35	1.06	0	0	0	0.71	0.35	0.71	0.35	1.77	0	0	0.35
Claude3.5_16	11.11	11.9	5.16	3.97	6.35	4.37	6.75	4.76	1.98	1.59	0.4	3.17	1.19	1.19	0.79	1.19	0	0.4	0.4	3.17	1.19	0.79	1.59	1.19	1.19	1.19	0	0.79	0	0.4	0	0	0.4	0	0.79	0.4	0.4	0.4	0	0	0	0.4	1.19	0.4	0.79	1.59	0	0.4	0
Claude3.5_17	13.83	10.64	6.03	2.48	7.8	6.03	7.09	3.9	3.19	1.42	0.71	2.48	0.71	0.35	0.71	0	0	0.35	1.06	2.48	1.77	0.71	2.48	0.35	1.06	0	0.35	0.35	0.71	0.71	1.42	0	0	0	0.35	0.71	0.35	0	0	0	0	0	0.71	0.35	0	1.77	0	0	0
Claude3.5_18	13	11.55	4.69	5.78	5.78	5.78	5.05	2.53	2.17	2.53	1.08	2.17	0.72	1.81	1.08	1.81	0.36	1.44	0.72	2.17	2.17	1.08	1.44	1.81	0	0	1.08	0	1.08	2.89	0.72	0	0.72	0	0.36	0.72	1.08	0.36	0	0	0	0	1.08	0.72	0	0.36	0.36	0	0
Claude3.5_19	14.79	11.27	8.45	3.52	7.75	4.93	5.63	5.28	3.17	3.17	2.11	1.41	1.06	0.7	0.7	0.35	0.35	0.7	1.06	1.06	0.7	0.7	1.76	0.35	0	0	1.76	0	1.41	2.11	0.35	0	0.35	0	0	0.35	0.35	0.35	0	0	0	0	0.7	0.35	0	1.41	0	0	0
Claude3.5_2	12.8	12.5	6.1	4.57	6.71	7.01	5.49	3.35	1.83	3.05	1.52	3.05	0.3	0	0.61	0.61	0.61	1.22	0	2.44	1.52	0.91	2.13	0.61	0	0.3	0.91	0	0	0.61	1.83	0.3	0	0.3	1.22	0.91	0.3	0.91	0.61	0.61	0	0.3	0	0.61	0.3	0.91	0	0	0
Claude3.5_20	14.79	11.27	8.45	3.52	7.75	4.93	5.63	5.28	3.17	3.17	2.11	1.41	1.06	0.7	0.7	0.35	0.35	0.7	1.06	1.06	0.7	0.7	1.76	0.35	0	0	1.76	0	1.41	2.11	0.35	0	0.35	0	0	0.35	0.35	0.35	0	0	0	0	0.7	0.35	0	1.41	0	0	0
Claude3.5_21	17.21	13.49	6.51	5.12	6.98	5.58	4.19	3.26	1.86	1.4	2.79	0.93	0.93	0	0.47	3.26	0	0.47	2.33	2.33	1.86	0	0.93	0.47	0	0.47	0	0.47	1.86	0	0.93	0	0	0	0.93	0.47	0	0	0	0	0.47	0	1.4	0.93	0	0.93	0	0.47	0.93
Claude3.5_22	12.86	10.37	4.56	7.88	6.22	6.64	6.22	4.15	4.15	2.49	1.24	1.66	1.66	1.66	1.66	2.49	0.41	0.83	0.41	0.41	2.9	1.24	0.41	0.83	0.41	0.83	0	0.83	1.24	0.83	0	0	0.83	0	0.41	0.83	0.41	0	0	0	0.41	1.24	0	0	0	0	0	0	0.83
Claude3.5_23	10.81	11.35	5.41	6.49	6.49	4.86	4.86	1.62	4.32	2.16	2.7	1.08	1.62	2.16	1.08	0	1.08	1.08	1.08	2.16	1.62	0.54	1.62	0.54	1.62	0.54	0	0.54	0.54	1.62	1.62	0	0.54	0	0.54	0	0	1.08	0	0	0	1.08	0.54	0.54	0	0	0.54	0	0.54
Claude3.5_24	14.85	12.38	7.43	3.47	6.93	7.92	3.96	5.45	1.98	1.49	2.97	1.49	1.49	0	0.5	1.49	0.99	0.99	2.48	0.5	1.49	1.49	0.5	0.99	0.99	0.5	0.5	0	0.99	0.5	0	0	0.5	0	0.5	0.5	0.5	0.5	0.5	0.5	0	0	0.5	0.99	0	1.49	0.99	0.5	0
Claude3.5_25	12.78	10.13	4.41	6.61	6.61	8.37	3.96	2.2	3.08	2.64	3.52	0.88	1.32	2.2	1.32	0.88	0.44	0.88	0.88	0.44	2.64	1.32	0.44	2.2	0	0.88	0	0.44	1.32	0.88	1.32	0	0.44	0	0	0.88	0.44	0.44	0	0	0.44	0.88	0.44	0	0	0	0	0	0.88
Claude3.5_26	13.68	15.26	7.37	4.21	6.32	6.84	4.21	1.58	1.05	0.53	2.63	1.58	1.58	0.53	1.05	1.05	0	0.53	4.21	2.63	1.05	1.05	0.53	0.53	0	1.05	1.05	0	0.53	0.53	2.11	0	1.05	0	0	0.53	0.53	0	0.53	0.53	0	0.53	2.11	0.53	0	0	0	0	0
Claude3.5_27	13.04	10.14	3.38	8.21	6.76	8.21	3.86	0.97	2.42	2.42	2.9	1.45	0	1.45	0.48	0.97	0.48	0.97	1.93	0.48	1.93	0.97	0.97	0	0.97	0.97	0.97	0	0.48	0.48	1.45	0.48	0	0.48	0.97	0.97	0.97	1.45	0	0	0.48	0	0.48	0	0	0	0.48	0	0.48
Claude3.5_28	11.45	12.05	5.42	3.61	6.63	11.45	3.01	3.01	2.41	0	3.61	1.81	0.6	1.2	0.6	1.2	0	0.6	4.82	1.2	0	0.6	0.6	0.6	0	0.6	0	0	1.81	0.6	1.2	0	0.6	0	0	0.6	0.6	0.6	0.6	0.6	0.6	0	2.41	0.6	0	0	0.6	0	0.6
Claude3.5_29	15.33	10.67	3.33	5.33	8	12	4.67	2.67	3.33	2	4	1.33	0	0.67	1.33	2.67	0	1.33	2	0	0.67	1.33	0.67	0.67	0.67	0.67	0	0.67	0.67	1.33	0	0	0.67	0	0.67	0.67	0	0	1.33	1.33	0	0.67	0	0.67	0	0	0	0.67	0
Claude3.5_3	17.86	7.14	4.91	5.36	3.57	8.04	5.36	3.12	2.68	2.23	0.89	1.79	0.45	0.89	1.34	0.45	0.89	0.89	1.34	1.79	1.34	1.34	2.23	0	0.45	0	0	0.45	0.45	0.89	1.34	0	0	0	1.34	1.34	0.89	0	0	0	0	0.45	0	2.68	1.79	0	0	0	0
Claude3.5_30	12.5	11.54	4.81	3.37	8.17	10.1	3.85	3.37	4.33	1.44	4.33	0.96	0.96	0.48	0.48	1.92	0.96	0	3.37	1.44	1.92	0.48	0.48	1.92	0.48	0.96	0	0.48	0.96	1.92	0.96	0	0	0	0	0	0	0.96	0	0	0.48	0	1.44	0.48	0	0	0.48	0	0
Claude3.5_31	16.29	14.61	5.06	6.18	7.3	5.06	3.37	2.81	2.25	1.12	3.93	0.56	1.12	0.56	1.69	0	0	0.56	1.12	0	0	1.12	1.12	0.56	2.25	2.25	2.25	0	1.12	2.25	0	0	0	0	0	0.56	0	0	0	0	0	0	2.25	0.56	0.56	1.69	0	0	0.56
Claude3.5_32	16.67	11.49	5.17	4.02	7.47	5.75	4.02	2.3	3.45	1.72	4.02	1.15	0.57	0	0.57	2.3	0	0	4.6	0.57	0.57	1.15	0	0.57	1.72	1.15	0.57	0	1.15	2.3	1.15	0	0	0	0	0.57	0	0.57	0	0	0.57	0.57	0.57	0	0	0	0	0	1.15
Claude3.5_33	13.33	11.11	2.67	6.22	7.11	8	4.89	4	2.22	1.78	2.67	1.33	0.89	0.44	0	1.33	0	0.89	3.56	1.78	0	0	0.89	0	0.44	1.33	0	0.89	0.89	1.78	1.78	0	0.89	0	0.44	0.89	0	0.89	0.44	0.44	0.44	0.44	0.89	0.44	0	1.33	0	0	0
Claude3.5_34	14.29	10.05	5.29	7.41	7.41	5.29	4.76	3.17	2.65	3.7	2.65	0.53	1.06	0.53	2.12	0.53	2.12	0	1.06	1.06	1.59	0	1.06	1.59	0	1.59	0	0	0.53	1.06	2.12	0.53	0.53	0.53	0.53	0.53	0	0.53	0	0	0.53	0	1.06	0	0	0	0	0.53	1.06
Claude3.5_35	13.46	12.02	5.77	4.81	7.69	5.29	3.85	3.85	4.33	2.88	4.33	2.4	0.96	0	0.96	1.44	0	0	1.44	0.96	0	0.48	0.48	1.44	0	0.96	0	1.44	0.96	0.48	0.96	0	1.44	0	0.48	0	0	0	0	0	0.48	0.48	0.96	0.48	0.48	1.44	0	0	0
Claude3.5_36	11.11	12.08	4.83	6.28	7.73	7.73	4.83	4.83	3.86	0.97	2.9	1.93	0.97	1.93	1.45	1.93	0	0.97	2.42	0.97	1.45	0.48	1.93	0.48	0	0.97	0.48	0.48	1.45	0.48	1.45	0	0.48	0	0.48	0	0	0.48	0	0	0.48	0	0.48	0	0	0	0	1.45	0
Claude3.5_37	17.13	9.94	6.08	5.52	6.63	5.52	4.97	3.31	2.21	1.1	2.21	1.1	0.55	0.55	2.21	1.66	1.1	1.1	4.42	0.55	0	0	0.55	0.55	1.1	0.55	0	0	0	1.1	0.55	0	0.55	0	0	0	0.55	0	0.55	0.55	0.55	0.55	0.55	0.55	0.55	0	0	0	0.55
Claude3.5_38	12.33	13.24	5.48	5.02	7.31	8.22	2.74	5.94	1.83	0.91	4.57	0.91	0.91	0.46	1.37	0	0.46	0	0.91	0	1.37	1.83	0.46	0.91	0.46	1.37	2.28	0	1.37	0.91	0	0.46	1.83	0.46	0.46	0.91	0.91	0	0.46	0.46	0	0	0	0.91	0.46	1.37	0	0	0.46
Claude3.5_39	14.36	9.41	3.96	6.93	7.43	14.85	0	3.47	2.48	0.5	0	0.5	1.49	1.49	0.5	1.49	0.5	0.5	2.97	0.5	1.49	0	0.5	0	0.5	1.49	0	0	0.5	0.99	0.99	0	1.49	0	0.99	0	0	4.46	0	0	0	0	0.99	0.5	0	1.98	0	0	0.5
Claude3.5_4	16.67	14.18	7.45	2.48	7.09	3.9	6.03	1.77	2.84	3.19	1.06	1.77	0.71	0.35	1.06	0.71	0.71	0.35	1.42	2.48	0.35	1.06	1.06	0	0.35	0	1.42	0	0	2.13	2.84	0.35	0	0.35	0	1.42	0	0	0	0	0	0	0.35	0.35	1.42	0.35	0.71	0	0
Claude3.5_40	13.24	10.78	4.41	5.39	6.86	7.84	3.43	1.96	4.41	2.94	3.43	2.45	0.98	0.49	1.47	0.49	0	1.47	0.49	0.49	2.45	0.49	0.98	1.47	0	0.98	0.98	0	0.98	1.47	1.47	0	0.98	0	0	0.98	0	0.49	0	0	0	0	0.98	0.49	0	0	0	0	1.47
Claude3.5_41	16.51	13.3	7.34	6.42	7.8	6.42	3.67	2.29	2.29	2.29	4.13	1.83	0.92	0	2.29	1.38	0	0.92	2.29	0.46	1.38	0.46	0.46	1.38	0.46	0.92	0.46	0	1.38	0	0.46	0	0	0	0	0.46	0.46	0.46	0	0	0.46	0	0.92	0	0	0	0	0	0
Claude3.5_42	15.64	11.17	3.91	5.59	7.82	7.26	5.59	1.68	1.12	1.12	2.23	0.56	0.56	0	0.56	1.12	0.56	0.56	2.23	1.12	1.12	1.12	1.68	1.12	0.56	1.68	0.56	0	0.56	0.56	2.79	0	0.56	0	0.56	1.12	0.56	0.56	0.56	0.56	0.56	0	1.68	0	0	0	0	0	0.56
Claude3.5_43	14.29	12.3	5.95	2.78	6.35	4.37	3.57	4.76	3.17	1.19	3.57	0.79	0.4	0	0.4	1.59	0.4	0	3.57	0.79	1.19	1.59	0.4	0.79	0	0.79	0.4	0	1.59	0.4	1.19	0.79	0.4	0.79	0	0	0.79	0.4	0.79	0.79	0.4	0.79	0	0.4	0	1.98	0.4	0	0.79
Claude3.5_44	10.26	10.68	4.27	6.84	6.84	8.97	3.42	5.56	2.56	0.43	3.42	2.14	0	0.85	0.43	0.85	0.85	1.28	2.56	0.43	0.43	0.85	0.43	0	0.43	0.85	0.43	0.43	0.43	0.43	1.71	0	0.85	0	0.43	0.85	0.85	0.85	1.28	1.28	0.43	0	1.28	0.43	0	1.71	0.43	0	0
Claude3.5_45	11.65	10.19	5.83	4.37	7.77	7.28	5.83	5.34	3.4	0.49	1.94	1.46	1.46	1.46	0	1.46	0	0.49	2.91	0.97	0	0.97	1.46	0	0	0.97	0.49	0	0.49	0.49	0.97	0	0	0	0.49	1.46	0.49	0.97	0	0	0	0	0	0.97	0	2.91	0	0.49	0
Claude3.5_46	15.35	12.38	3.47	3.96	7.92	7.92	4.95	2.48	2.97	2.97	3.47	2.48	0.5	0.5	0.5	0.5	0	1.49	0.5	0	1.49	0.99	0.99	2.48	0	0.99	0.5	0	0.99	1.49	0.5	0	0.5	0	0	0.5	0	0.5	0	0	0.5	0.5	0.99	0.5	0	0	0	0	0
Claude3.5_47	17.41	13.43	3.98	5.97	6.97	6.97	4.48	1.99	1	1.99	2.99	1	0	0.5	0.5	0.5	0	1	1.49	0.5	0.5	1.49	0	0.5	0	1.99	2.49	0	1	0.5	1	0	0	0	0.5	1	0.5	0.5	0	0	0.5	0.5	1.49	0	0.5	0	0	0	0
Claude3.5_48	16.36	10.45	5.91	2.27	6.82	7.73	4.09	5	2.73	3.64	2.73	1.82	0.45	0	0.91	0.91	0	0.45	0.45	1.82	1.36	1.82	1.36	0.91	0	0.45	1.82	0.45	1.36	0.45	1.36	0	0.45	0	0	0.91	0.91	0	0	0	0	0	0.45	0.91	0	0	0	0.91	0
Claude3.5_49	13.58	9.26	5.56	5.56	8.02	6.17	4.32	5.56	0.62	0.62	3.7	1.23	0.62	0.62	0.62	3.09	0	0.62	4.32	1.23	1.23	0.62	0.62	0	1.23	1.23	0	0	1.85	0.62	0.62	0	0	0	0.62	0.62	0.62	0.62	0	0	0	0	0.62	0.62	0.62	1.85	0	0	0
Claude3.5_5	14.29	11.69	4.55	4.22	7.47	5.52	5.84	1.62	2.92	3.57	2.27	1.95	0.65	1.3	1.95	0.32	0.32	0.97	0	2.92	0.32	0.65	2.6	2.6	2.92	0	1.3	0	2.27	0.32	1.95	0.32	0	0.32	0.32	1.95	0.32	0	0	0	0	0.65	0.65	0.32	0.32	0	0.32	0.32	0
Claude3.5_50	12.24	12.24	4.59	5.1	6.63	7.14	4.59	3.57	3.06	2.04	2.55	2.55	0.51	0.51	1.02	1.53	0.51	0.51	2.04	1.02	0	1.02	1.02	1.02	0	1.02	1.53	0.51	1.53	1.02	1.02	0	1.53	0	1.02	0.51	0	0.51	0	0	0	0.51	0.51	0.51	0	0	0.51	0	1.53
Claude3.5_6	15.25	11.02	4.66	3.39	7.63	6.36	4.66	2.97	3.81	3.81	3.81	1.27	0.85	0	1.27	0.42	0.85	0	2.54	1.27	0.42	0	0.85	2.12	0.42	0.42	0.42	0	2.12	0.42	0.85	0	1.27	0	0.85	0.85	0	0.42	0	0	0.42	0.85	0.85	0.42	0	0	0	0	0.42
Claude3.5_7	18.4	10.38	4.25	5.66	8.02	4.25	6.13	3.3	3.3	4.25	2.36	1.42	0.47	0.94	1.42	0.94	0	1.42	0.94	0.47	0	0	1.42	0.47	0	0.94	0	0	0.47	0.47	1.89	0	0.94	0	0	1.42	0.47	0.47	0	0	0	0.47	0.94	0.47	0	0	0	0.94	0.47
Claude3.5_8	15.24	13.33	7.62	3.33	7.62	5.71	3.33	1.9	4.29	0	4.76	0.48	0	1.43	2.38	0.95	0	0	1.43	1.9	0	1.43	0.95	0.48	0	0.48	0.48	0	1.9	0	2.38	0	0.48	0	0	0.95	0.95	0.95	0.48	0.48	0.48	0.48	0	0	0	0	0.48	0	0.48
Claude3.5_9	13.94	11.54	4.81	5.77	7.21	6.73	5.29	2.4	2.4	1.92	2.4	1.44	0.48	0.48	0.96	1.44	1.44	0.96	2.4	1.44	1.44	0	1.44	1.44	0	0.96	0.48	0.48	0.96	0	1.44	0	1.44	0	0.48	0.96	0.48	0	0	0	0.96	0.48	0	0	0	0	0	0	0
GPT5_1	8.46	11.15	6.15	5.77	5.77	2.69	5	6.15	5	2.31	1.54	2.69	1.15	0.77	1.15	0.77	0.38	1.92	0.77	0.77	0.77	0.77	1.15	0.77	1.54	0.38	0.77	0	0.77	1.15	0.38	1.92	0.77	1.92	0	0.38	0.38	0.38	0	0	0.77	0.77	0	0	1.15	1.15	1.15	0	0
GPT5_10	11.52	10.7	5.76	5.35	7	2.88	4.53	4.94	2.47	3.7	2.47	1.65	0.82	0.41	3.29	0.41	0.82	0.41	0.41	0.41	1.65	1.65	0.82	1.23	0.82	0.82	0.82	0	0.82	1.23	0	2.06	0.41	2.06	0.41	0.41	0.41	0	0.41	0.41	0.41	0	0.41	0	0.41	0	0.41	0	0
GPT5_11	7.03	9.46	3.78	6.76	4.59	0.81	3.51	2.7	2.16	1.35	1.08	3.51	1.35	2.97	2.16	1.35	0.54	2.7	0.54	0.54	0.27	1.08	0.54	2.16	6.76	0.81	1.08	0.27	0.54	0.27	0.54	4.05	0.81	3.78	1.35	0	0.27	0	1.08	1.08	0.81	0	0	0.27	0.81	0	0	0.54	0.27
GPT5_12	8.2	10.25	6.56	5.33	5.33	5.74	3.69	4.1	4.1	4.51	1.64	1.64	1.23	0.82	1.64	2.87	0.82	0.82	0.82	0.41	1.23	0.82	0.41	1.23	1.64	0.41	0.41	1.23	0.82	0.41	0	0.82	0.41	0.82	0.41	0.41	0.41	1.23	0	0	0.82	0	0.41	0.41	0	0	0.41	0.41	0.41
GPT5_13	9.97	8.93	3.09	7.22	4.12	4.12	3.78	3.78	2.75	0.69	1.03	2.75	1.03	1.72	0.34	0.69	0.34	1.72	0	0.34	1.72	0.69	0.34	0.69	6.87	0	0.69	1.03	0	1.03	0	3.09	0.34	3.09	0	0.34	0	0.69	1.03	1.03	1.72	0.69	1.37	0	0	0.69	0.34	1.03	0.69
GPT5_14	10.65	10.65	5.15	5.84	4.81	2.41	4.12	2.06	2.75	0	1.03	3.44	0	1.37	1.37	0.69	0.34	1.72	0	1.03	0.69	0	1.72	0.34	8.25	0	2.06	0.34	0.34	0	0.34	1.72	0.69	1.72	0.69	0.34	0	0	0.34	0.34	2.06	0.34	0.69	0.34	0	0	0	0	0
GPT5_15	12.45	12.05	4.82	7.23	5.22	3.21	3.61	3.61	4.42	4.82	2.41	2.01	1.2	0.4	1.61	2.01	1.61	0.4	1.2	0	0.4	0.4	1.2	0.8	1.2	0.8	1.2	0.8	0	0.4	0	2.01	1.2	2.01	0	0.8	0	0.4	0.4	0.4	0	0.8	0.8	0	0	0	0.4	0	0.4
GPT5_16	7.31	10.38	5.77	7.69	5	5.38	4.62	3.46	2.69	4.23	0.38	1.54	0.77	1.15	1.92	1.15	0.38	0.38	0	0.38	0	1.15	1.54	2.69	1.92	0	0.77	1.15	0.38	0.38	0.77	1.92	2.69	1.92	0.77	0.38	0.38	0.77	0.38	0.38	1.54	0	0.38	0	0.77	0	1.15	0	0.38
GPT5_17	8.01	9.39	5.52	4.97	4.97	2.21	1.66	3.04	4.14	1.1	1.38	1.66	0.55	0.83	2.76	0.83	0	0.83	0	1.1	1.38	0.55	0.83	1.1	4.42	0.28	0.83	0.83	0	0	0	3.59	1.93	3.59	0.83	0	0	0.28	1.93	1.93	2.21	0.55	0	0.28	1.38	0	0.28	1.38	0
GPT5_18	10.89	10.89	4.44	5.24	5.24	6.45	4.03	2.42	5.24	4.03	1.61	1.61	1.61	1.21	2.42	1.21	0	1.21	0.81	1.61	1.21	0.4	1.21	0.81	0	0.4	1.21	0.4	0.81	1.21	0.4	1.21	2.02	1.21	0	0.4	0.4	0	0.4	0.4	0	0.4	0.81	0	0.81	0.81	0	0	0
GPT5_19	11.44	9.75	6.36	3.81	5.51	3.39	4.24	6.36	5.08	3.81	1.27	2.97	1.27	2.12	1.27	1.27	0.85	2.54	1.27	0.42	1.27	1.69	1.27	1.27	0	0.42	0.42	0	0.85	0.42	0.42	1.69	2.12	1.69	0.42	0.42	0	0.85	0	0	0	0	1.27	0	0.42	0	0	0	0.85
GPT5_2	14.29	12.12	6.49	5.19	6.06	4.33	4.33	3.03	3.46	3.03	1.73	1.3	0	0.43	2.16	2.16	0.87	0.87	0.87	0.43	0.87	1.73	0.43	0	1.73	0.43	0.87	0.43	0.87	0.87	0.43	0.87	2.16	0.87	0.87	0	0	0.87	0	0	0	0	0.43	0.43	0.87	1.73	0.43	0	0
GPT5_20	10.31	8.97	7.62	4.93	6.28	1.35	3.59	4.48	2.24	3.59	2.69	2.69	0.45	0.45	1.35	0.9	0	1.35	0.45	0	0	2.24	1.79	0.45	2.24	0.45	0.9	0.9	0.9	0.45	0	4.04	1.35	4.04	0.9	0.9	0	0	0.45	0.45	0.45	0	0	0	0.45	0.45	0	0	0
GPT5_21	10.67	9.45	6.4	5.79	4.88	3.35	2.44	3.66	2.44	2.13	1.22	2.74	1.22	1.52	1.22	0.3	0.61	1.22	0	0.61	0.91	0.3	0.91	0.3	4.57	0.3	1.83	0.61	0.61	0.91	0.3	3.96	0	3.96	0.61	0	0	0.61	1.22	1.22	0.61	0	1.22	0.3	0.3	0.91	0	0	0.61
GPT5_22	10.76	11.55	6.77	5.58	5.58	4.38	5.18	2.39	5.98	3.98	1.59	1.99	1.2	1.2	1.99	0.8	0.4	1.59	0.8	0.8	2.39	0.8	0.4	1.2	1.2	1.2	0.8	0	0.8	0	0	0.8	0.4	0.8	0.8	0	0.4	0.8	0	0	0.4	1.2	0	0.4	0.8	1.2	1.2	0	0.4
GPT5_23	11.79	9.17	5.24	4.8	4.8	6.55	0	2.18	2.62	2.62	0	1.31	0.87	0.44	1.75	1.31	0.44	0.44	0.44	0.44	0	2.18	0.87	1.31	3.93	0.44	0.87	1.31	1.31	0.87	0	1.75	1.75	1.75	0	0.87	0	1.75	0.44	0.44	0.44	0	0	0	1.31	0	0.44	0	0.87
GPT5_24	12.8	10.8	6.4	6.4	6	3.2	4.4	4.4	3.6	4.8	2.4	1.2	0.8	2	2	0.4	1.2	1.2	1.2	0	0	0.8	0.4	0.4	0	0.8	0.4	0	0.4	2.8	0.4	1.6	0	1.6	0.4	0.4	0.8	0	0.4	0.4	0.8	0.8	0	0	0.8	1.2	0	0	0
GPT5_25	10.54	8.55	3.13	6.84	3.99	2.56	4.56	1.42	2.56	1.42	0.28	3.13	0.85	2.28	1.42	1.71	0.85	2.56	0	0.57	0.85	0.57	1.71	1.42	7.41	0.28	1.42	0.28	0	0	0.28	3.13	0.85	3.13	0.28	0.28	0	0.57	1.14	1.14	1.14	0.85	0.85	0	0.57	0	0.28	0.57	0
GPT5_26	11.52	14.75	9.22	2.3	5.07	2.3	3.23	4.15	4.61	1.38	2.3	1.84	3.23	1.84	3.23	0.46	0	0.46	1.38	0.46	1.84	0.46	1.38	0.46	1.38	0.46	0.92	0	1.38	0.92	0.46	1.38	0	1.38	0	0	0	0.46	0.92	0.92	0.46	0.46	0	0	0.46	0	0.46	0	0.46
GPT5_27	8.23	9.05	6.17	7	5.76	5.35	3.29	3.29	2.88	1.65	2.47	1.65	0.41	1.65	2.47	2.47	0	0.41	1.23	0.82	1.23	0.41	0.41	0	2.88	0.41	1.65	0.82	0.82	0.82	0	2.88	1.23	2.88	0	0.41	0	0.41	1.23	1.23	1.23	0	0.82	0	0	1.23	0	0	0
GPT5_28	10.65	10.19	8.33	6.94	5.09	2.78	4.17	3.24	4.63	0.93	1.39	1.85	1.85	2.31	1.39	1.85	0.46	0.46	1.85	0.93	1.39	2.31	1.39	2.31	2.31	0	0.46	0	1.39	0.93	0	0.46	1.39	0.46	0.46	0.46	0	0.46	0.46	0.46	0	0.46	1.39	0	0.93	0	0	0	0.46
GPT5_29	10.64	11.06	5.96	4.68	5.11	6.81	4.26	5.53	2.98	4.26	0.85	1.7	1.28	0.85	1.7	0.85	1.28	0.43	0.43	0.43	0.85	0	1.28	2.55	0.85	0.85	0	0	0.43	1.28	0	1.28	2.13	1.28	0.43	0	0	0.85	0.43	0.43	0.85	0	0	0	0	1.28	0.43	0.43	0
GPT5_3	6.16	10.96	5.48	5.14	4.45	6.51	4.11	1.71	4.11	2.05	1.37	1.37	0.68	0.34	3.08	1.71	1.03	0.68	0.68	0	1.03	0.68	1.71	1.37	1.37	0.68	0.68	1.37	0	0.34	0.68	3.42	1.37	3.42	0	0.34	0	0.34	0.68	0.68	0.68	1.03	0.34	0	0.68	0.34	0.34	0	0
GPT5_30	8.21	9.64	6.79	6.43	4.29	1.43	3.93	2.86	2.5	1.43	0.36	1.79	2.14	1.79	2.14	0.71	0	1.79	0	0.36	1.43	1.43	1.07	0	4.29	0.36	0.71	0.36	0	0.71	0	4.29	0.36	4.29	0.71	0	0.36	0.36	1.07	1.07	1.07	0	1.43	1.43	1.07	0	1.07	0	0
GPT5_31	11.57	11.98	5.79	5.79	5.37	3.72	0	2.07	4.13	3.31	0	2.07	1.24	0.41	3.72	0.83	0	0.83	0.83	0	0.83	1.24	0.41	0.83	0.83	0.83	1.65	0	1.24	0.83	0	3.31	1.65	3.31	0	0.41	0	1.24	0	0	0	0	0.83	0	2.89	0	0	0	0
GPT5_32	9.61	10.32	3.2	7.83	4.98	1.07	3.2	3.2	2.49	1.07	2.14	2.49	0.36	2.14	1.42	1.07	0.36	1.78	0.71	0.36	1.07	0.36	0.71	0.36	9.25	0	2.14	0.36	0.71	0	0	1.42	1.07	1.42	0.36	0.36	0	0.71	1.07	1.07	0	0.71	0	0	0.36	0	0	0	0.36
GPT5_33	10.53	12.28	6.32	4.91	5.61	3.16	3.86	3.51	3.51	1.4	1.75	1.75	1.05	1.05	1.75	1.75	0.7	1.05	0.7	1.05	0	0	1.4	0	1.05	0.35	0.7	1.05	0.7	0.35	1.05	3.16	0.35	3.16	1.05	0	0	0.7	0.7	0.7	1.05	0	0	0.35	0.7	1.05	0.7	0	0
GPT5_34	10.66	11.48	6.56	4.92	4.92	3.69	2.87	4.92	3.69	3.69	2.46	2.05	0.41	0	1.23	0.82	0	1.23	0	0.41	0	4.1	1.23	0.41	2.46	0	1.64	0.82	0.82	0.41	0.41	3.28	2.46	3.28	0.41	0.82	0.41	0.41	0.41	0.41	0	0.41	0.41	0.41	0	0	0	0	0
GPT5_35	12.2	10.1	4.53	5.23	5.92	3.83	3.83	3.83	4.53	3.14	2.44	2.44	0.7	1.05	2.09	1.05	0.35	1.74	0	0.35	0.7	0	0.7	0	0.7	0.35	0	0.35	1.05	1.05	0	3.48	1.74	3.48	0	0.35	0	1.74	0.7	0.7	0.35	0.35	0.35	0.35	0.35	1.05	0	0	0
GPT5_36	9.97	11.34	4.81	5.15	5.5	5.5	3.78	4.12	5.5	2.41	2.06	2.06	0.69	1.03	1.72	0.69	0.34	0	1.03	0	1.03	0.34	1.37	0.69	1.03	1.72	1.72	0.69	1.37	0.69	0.34	1.72	1.37	1.72	0.34	0.34	0	0	1.72	1.72	0.69	0.34	0	0	0	0	0.34	0	0
GPT5_37	9.33	11.57	5.22	4.85	3.73	2.99	2.99	1.87	3.36	0	1.49	3.73	0.37	1.49	1.87	0.75	0	2.61	0	0.37	0.75	0.37	1.49	1.12	7.46	0	1.49	0.75	0.37	0.37	0	1.12	0.37	1.12	0.37	0	0	0.75	2.61	2.61	0.75	0.75	0.37	0.37	1.12	0	0	0	0.75
GPT5_38	10.9	12.32	10.43	5.69	6.16	3.32	3.32	1.9	3.32	2.84	2.84	2.37	0.95	0	1.42	1.9	0.47	2.37	0.47	0	0.47	1.42	0.47	1.42	1.9	0	0.95	0	1.9	0	0	2.84	0.47	2.84	0.95	0.47	0	0.47	0	0	0	0	0.95	0	0.47	0	0	0	0
GPT5_39	10.37	11.85	9.26	5.56	5.56	4.44	3.7	3.7	5.19	0.37	2.22	1.48	1.48	0.37	1.85	2.96	0	0.37	0.37	0.37	0.37	0.74	0.74	1.11	0.74	0	0.37	0	0.74	0.74	0.74	2.22	0.37	2.22	0.37	0.37	0	0.37	0.74	0.74	1.11	0.37	0.74	0.37	0.37	1.11	0	0	0
GPT5_4	8.7	9.09	4.74	5.14	4.74	4.74	3.56	1.98	2.77	3.56	1.98	1.58	0.79	1.58	2.37	1.19	0	1.58	0.4	0.79	0.4	1.98	0.79	1.19	1.58	0.4	1.98	0.4	0.79	1.58	0.4	3.95	0.79	3.95	0.79	0	0	1.19	0.4	0.4	0.79	0.79	0.79	0	0.79	0.4	0	0	0.4
GPT5_40	8	11.56	5.78	6.67	5.33	5.33	3.56	2.67	2.67	2.22	1.78	2.22	1.33	1.33	2.67	0.44	0	1.33	0	0	0.44	0.44	0.89	2.67	0.44	0.44	1.78	0.44	0.89	0.89	0	4.89	2.22	4.89	0.44	0.44	0	0.44	0.44	0.44	0	0	0.89	0	0	0	0	0	0
GPT5_41	10.34	11.11	9.96	6.13	5.75	4.6	0	6.51	2.68	3.83	0	1.53	0.77	1.15	1.53	2.3	1.15	1.15	0	0.38	0.38	0.77	0.77	0.77	1.53	0	0.77	0.77	0.38	0.77	0.77	1.53	1.53	1.53	1.15	0	0.38	1.53	0.77	0.77	0.38	0.38	0.38	0	0.38	1.15	0.38	0	0
GPT5_42	12.13	9.62	6.28	3.35	5.86	3.35	5.02	5.02	3.77	2.09	0.84	3.35	0.42	0.84	2.93	2.09	0	2.09	0.42	0.42	0.84	0.42	1.67	0.84	1.26	0	0.42	0	0.84	0.84	0.42	2.51	0.42	2.51	0.42	0.42	0.42	0	0.84	0.84	0.42	0	1.26	0	0.84	1.26	0	0	0
GPT5_43	12.94	7.84	6.67	4.71	4.71	2.75	3.92	2.35	2.75	0.78	1.18	3.14	0.78	2.35	2.35	0.78	0.39	1.57	0	1.96	1.18	1.96	0.78	0.39	7.06	0	0.39	0	0	0.78	0.39	0.78	0.39	0.78	1.18	0	0	0	1.18	1.96	0	0.39	0.78	0.39	1.57	0.39	0.39	0	0
GPT5_44	10.08	9.24	5.46	5.46	4.62	7.14	0	4.62	2.52	2.52	0	0.42	0.42	1.26	2.1	1.26	0.42	0	0.42	0.84	0.84	0.84	1.68	0.84	2.1	0	0	0.42	1.26	0.84	0.84	3.36	0.42	3.36	1.26	0.84	0.42	2.52	0.84	0.84	1.26	0	1.26	0.42	0	1.68	0	0	0.42
GPT5_45	10.47	10.08	6.59	3.88	5.04	3.49	3.49	5.81	6.59	1.94	1.94	2.71	1.55	0.39	0.39	1.16	0	1.55	0.78	0.39	0.78	0.78	1.94	2.33	0.39	0	0.39	0	0.39	0.78	0	0.78	1.16	0.78	0.39	0.39	0.39	1.16	0	0	0	0.39	0.78	0	0.39	1.55	0.78	0.39	0
GPT5_46	10.64	11.06	5.96	5.53	5.96	5.53	4.26	5.96	2.55	4.68	1.7	0.43	1.28	1.7	0.85	0	0.43	0.43	0	0.85	0.43	1.28	1.28	1.28	2.13	0.43	0.85	0.85	0.43	0.85	0.43	1.28	0.43	1.28	0.85	0.43	0	0.43	0.43	0.43	1.28	0	0	0	0.43	1.28	0	0	0
GPT5_47	13.66	10.57	7.93	3.52	5.29	4.85	3.08	3.96	3.52	3.52	2.2	0.88	0.44	0.88	0.88	0.88	0.44	0.44	0.88	0.44	0.88	1.32	0.88	0	1.76	0.44	0.88	0.44	0.88	0.88	0.44	1.32	0.88	1.32	0.44	0.44	0.88	1.76	0	0	0.44	0	0.44	0	0	1.32	0.44	0	0.44
GPT5_48	12.03	10.15	4.51	5.26	3.76	2.63	2.63	2.26	3.01	1.5	1.5	1.88	0.75	2.26	1.5	1.13	0.75	1.5	0	0.75	0.75	0.75	0.75	0.75	1.88	0.75	0	0	0.38	0.75	0	3.01	1.13	3.01	0.38	0.38	0	0.75	2.63	2.63	1.5	0.38	1.13	0.38	1.5	0.38	0.38	0	0
GPT5_49	10.98	10.23	5.68	4.92	5.68	4.92	4.55	4.17	2.65	3.03	1.14	2.65	0	0	1.14	0.76	0	1.52	0.38	0.76	0.76	0.38	1.14	1.52	1.14	0	1.52	0.76	0.76	0.38	0.38	4.55	0.38	4.55	1.14	0	0	0.38	0	0	0	0	1.14	0.38	1.52	1.14	0	0	0
GPT5_5	9.56	9.56	6.14	4.78	4.78	3.75	3.07	4.44	4.1	3.41	1.71	1.02	0	0.34	2.05	1.37	1.37	0.34	0	0.34	0.34	0.68	1.71	0.68	2.05	0.34	0.68	0.68	0.68	0.34	0.34	3.07	1.37	3.07	1.02	0	0	0.34	1.02	1.02	1.37	0	0.68	0	1.02	1.02	0.34	0	0
GPT5_50	7.58	9.85	3.79	4.55	4.92	5.3	4.55	2.65	3.03	0.76	1.14	4.55	0.38	2.65	1.52	1.89	0	2.27	0	1.14	0.76	1.14	1.14	1.14	2.27	0.38	1.14	0	0.38	0	0	4.55	0.38	4.55	0.76	0.38	0.38	1.14	0.38	0.38	0.76	1.14	0.38	0.38	1.52	0	0.38	0	0.76
GPT5_6	10.04	9.24	6.83	7.23	5.62	4.02	4.42	3.21	3.61	4.02	2.01	1.61	1.61	1.2	1.61	1.61	0.4	0	1.61	2.01	1.61	1.2	0.8	0.8	0.4	0	0.8	0.8	0.8	0	0	0.8	0.8	0.8	0.8	0.4	0.8	1.61	0.4	0.4	1.61	0.8	0	0	0.4	0	0.8	0	0
GPT5_7	13.94	12.35	5.98	7.17	5.18	4.38	4.78	1.99	4.38	2.79	1.2	0.8	0.4	1.2	2.79	3.19	0.4	0.4	0.8	0	1.2	0.4	0.8	1.59	1.59	0.8	0	0.8	0	0.8	0.8	0.4	1.59	0.4	0	0.4	0.4	0.4	0	0	0.4	0.8	0	0	0.8	0	0	0	0.4
GPT5_8	10.03	8.03	6.69	6.02	4.68	3.68	3.68	4.35	4.01	2.01	1.67	2.68	2.34	3.68	1.34	2.34	1.34	2.34	0.33	0.67	0.33	0.33	1	1.67	0.67	0.67	1	2.01	1	1	0.33	1.34	0.33	1.34	0.33	0	0	1	0.33	0.33	2.01	0.67	0	0	0	0	0.33	0	0.33
GPT5_9	11.51	8.73	4.76	5.56	4.76	3.97	3.57	3.57	4.76	2.78	1.19	3.17	1.59	1.98	3.97	1.19	0.4	1.98	0.4	0.4	0.4	1.19	1.59	0.79	1.19	0.4	1.19	0.4	0.4	0.4	0.4	2.38	1.98	2.38	0.4	0.79	0	0.79	0.79	0.79	0.4	0	0	0	0.4	0	0.4	0.4	0
Gemini_1	12.54	12.54	6.27	6.93	6.6	5.28	3.3	4.29	1.98	3.3	3.3	1.32	1.98	0.99	1.32	1.65	0	0.66	0.66	1.32	0	1.65	0.33	0.66	0	0.66	0.99	0.99	1.65	0.66	1.65	0	0.66	0	0.66	1.32	0.99	0	0	0	0	0	0.33	0.33	0	0	0	0	0
Gemini_10	12.6	11.02	3.94	7.48	8.27	6.69	6.3	3.94	2.76	1.97	1.97	1.57	0.79	1.97	0.39	1.18	1.18	0	0	0.39	2.36	0.79	1.18	1.18	0.79	1.57	1.97	0.79	0.79	1.18	0.39	0	0	0	0.39	0.39	0.39	0.39	1.18	1.18	0	0	0	0.39	0	0	0	0	0.79
Gemini_11	17.65	11.76	9.05	5.43	5.88	3.17	1.81	4.07	1.81	4.07	4.07	1.81	0.9	0	0	0.9	2.26	0.9	0.45	0	0.45	2.26	0	0.45	0.9	0.45	2.26	1.36	2.26	0.45	1.81	0	0.45	0	0	0	0.9	0.45	1.36	1.36	0	0	0.9	0	0.45	0	0.45	0	0.9
Gemini_12	11.18	11.8	5.59	7.45	6.52	4.35	3.73	2.8	0.93	4.04	2.8	1.86	1.86	2.17	0	2.48	1.24	1.55	1.86	0.93	1.24	0.31	0.62	0.31	0	0.62	0.93	2.17	1.86	1.24	0.62	0	0.62	0	0.62	0.31	0	0.31	0	0	1.24	0	0	0.31	0.93	0	0.62	0.62	0.31
Gemini_13	22.05	11.28	11.28	7.18	7.18	3.08	4.62	4.62	2.56	0	2.56	0	0.51	0.51	0	1.03	2.05	0.51	1.03	0.51	2.05	0.51	0	0	0	0.51	0	0.51	2.05	0.51	1.03	0	0.51	0	0.51	0.51	0	0.51	0	0	0	0	0	0.51	1.03	0	0.51	0.51	0
Gemini_14	15.43	9.57	6.48	6.79	6.48	4.01	6.17	3.09	3.09	0.93	0.31	3.4	0.31	1.54	1.54	0.31	2.47	2.47	0.62	1.23	0.31	1.54	0.62	0.31	0	2.47	1.23	0.62	0	1.54	0.31	0	0	0	1.23	0.31	0.31	0	0.31	0.31	0.93	0	0.31	0.31	0.62	0	1.23	0.31	0
Gemini_15	12.92	12.18	7.01	5.9	6.64	2.58	4.06	4.8	3.69	2.58	2.58	1.48	2.21	2.21	1.11	1.85	1.11	0.37	0	0.74	0.37	0.37	1.11	1.11	0	0.74	1.48	0.74	1.11	2.95	1.11	0.37	0	0.37	0	0.37	1.11	0.37	0	0	0	0	0	0	0.37	0.74	0.37	0.37	0
Gemini_16	11.15	9.24	5.73	5.41	5.73	6.37	4.78	4.78	4.78	2.23	1.27	3.18	1.91	1.91	1.59	1.27	0.96	0.96	0.32	0.32	0.96	0.96	1.27	0.64	0	1.59	0	0.96	0.32	1.27	0.96	0.32	0.64	0.32	0.96	0.32	0.32	0	0.32	0.32	0.32	0	0.32	0.32	0	0	0	0.32	0.32
Gemini_17	17.47	13.36	5.82	4.45	5.48	3.77	3.77	3.08	4.45	1.71	1.71	2.05	1.03	1.03	0.68	0.34	1.37	1.03	0.68	1.03	0.68	0	1.03	0.34	0.68	0.34	0.68	1.03	0.34	1.71	1.37	0.34	0	0.34	0.68	0.68	0.34	0	1.03	1.03	0	0	0	0.34	0.68	0	0.34	0.34	0
Gemini_18	7.35	13.47	7.35	5.71	6.12	8.57	3.67	3.27	2.86	1.22	2.45	2.45	1.63	0.82	1.22	1.63	0.41	1.63	1.63	0.82	0	0.82	1.22	0.82	0.41	0.41	0.82	2.45	0.82	1.22	1.22	0	0.82	0	0.41	0.82	1.22	0.82	0	0	0.82	0	0	0.41	0	0	0.82	0	0
Gemini_19	15.23	13.67	9.77	4.69	6.64	5.08	4.3	4.69	1.95	1.95	2.34	2.34	1.17	0.39	0	0.78	1.17	1.17	1.17	2.73	0.78	0.78	0	0.39	0.39	0.39	0.78	0.78	1.56	0.78	1.56	0	0	0	0.78	0	0.78	0.39	0	0	0.39	0	0.39	0.39	0.39	0	0.39	0.39	0.39
Gemini_2	15.17	9.31	4.83	7.59	8.28	4.48	3.79	0.69	2.07	2.76	4.48	1.72	0.69	2.07	0.34	0.69	1.03	0.69	0.69	0.34	0.69	0.34	0	0.69	0	1.72	0.69	0.34	2.76	2.76	0.69	0	0.69	0	0	1.03	2.41	0.34	0	0	0	0	0	0.34	0.34	0	0.34	0.34	1.03
Gemini_20	14.25	11.92	9.07	5.18	6.99	4.15	4.15	3.11	2.33	1.04	3.11	2.59	1.81	0.52	1.04	1.3	0.52	1.55	1.04	0.52	1.55	1.04	0	0.52	0.52	0.78	0.26	0.52	1.81	1.04	1.04	0	0	0	0.52	0	0.78	0.26	0	0	0.26	0.26	0.26	0.26	0.52	0.26	0.52	0.26	0.52
Gemini_21	10.12	11.56	7.23	5.49	5.78	6.36	4.34	2.31	4.34	0.87	1.73	4.91	1.73	2.31	1.16	1.16	1.45	3.18	0.29	0.58	0.58	0.87	1.16	1.16	0	0	0.29	2.02	0.58	0.29	0.58	0	0.87	0	0.29	0	1.16	0.87	0	0	0.58	0.29	0	0.29	0.58	0	0.29	0.87	0.29
Gemini_22	10.88	11.41	9.02	6.37	5.04	5.04	3.45	2.39	3.18	2.39	1.59	3.71	5.57	1.33	0.53	1.86	0.53	1.86	0.27	0.53	1.86	0.27	1.06	0	0	0	1.33	1.59	0.53	0.8	0.8	0.27	0.8	0.27	0.27	0.27	0.53	0.27	0	0	1.33	0	0.27	0.27	0.27	0	0.8	0.53	0.27
Gemini_23	12.55	10.2	5.49	5.49	6.67	6.67	3.92	5.1	3.14	5.1	0.78	3.14	1.18	1.96	0.78	0.39	1.18	2.35	0	0.39	0.39	1.96	0.39	0.39	5.1	1.18	1.57	0	0.39	1.18	0.39	0	1.18	0	0.78	0	0	0.39	0	0	0	0	0	0.78	0.39	0	0.39	0	0.39
Gemini_24	14.23	13.08	8.08	2.31	6.92	3.85	5	4.23	4.23	1.15	2.31	2.69	1.15	1.15	0.38	1.54	1.15	1.54	0.77	0.38	0.38	0.77	0.77	1.54	0.38	0.38	0.77	0	0.77	0.77	0.77	0	0	0	0.38	0.77	0	0.38	0	0	0	0.38	0.77	0	0	0	0	0.38	0.38
Gemini_25	9.49	12.54	2.03	10.17	5.42	6.1	3.05	3.05	3.73	2.71	2.37	2.37	4.07	4.41	1.36	2.37	0.34	2.03	0	0.68	0.34	0.34	1.02	1.02	0	1.36	2.03	1.36	2.03	0.68	2.03	0	0	0	0	0	0.34	0	0	0	0.68	0	0.68	0	0	0	0.68	0	0
Gemini_26	10.55	11.01	9.17	4.13	7.34	6.88	1.83	4.59	2.29	2.75	5.5	0.92	2.75	0.46	0.92	0.92	0.46	0	0.46	0	2.29	2.29	1.38	2.29	0	0.46	1.38	0.46	1.83	1.83	1.38	0	0.46	0	0	0	0.92	0	0.46	0.46	0	0	1.38	0	0	0	0.46	0	0
Gemini_27	15.45	8.54	6.5	8.94	7.32	7.72	5.28	2.03	3.66	2.44	2.03	0.41	1.22	1.22	1.22	0	2.44	0.41	0.41	0.41	1.63	0.81	0.41	0.41	0	2.44	1.63	1.22	1.63	1.63	0.41	0	0.41	0	0	0.41	0.81	0.81	0	0	0.41	0	0	0	0	0	0	0	0.41
Gemini_28	11.42	9.47	6.13	4.46	6.13	8.08	3.34	3.62	3.62	2.51	3.06	3.34	0.56	3.06	0.56	2.23	0.56	1.95	1.95	0.28	1.95	0.84	0.84	0.56	0	0.28	0	0.28	2.51	0	0.56	0.28	0.84	0.28	0.84	0	0.56	1.95	0.56	0.56	0.28	0.28	1.39	0	0	0	1.11	0.28	0
Gemini_29	15.11	12.44	6.67	5.33	6.22	5.33	4	4.44	2.67	1.78	2.22	2.67	1.78	2.22	0.44	0.89	0.89	0.44	0	0.44	0	0.89	0.89	0.89	0	1.33	1.78	0.89	0.89	0	0.44	0.44	0	0.44	0.44	0.44	0.89	0	0	0	0.89	0	0	0	0	0.89	0	0.89	0
Gemini_3	13.53	9.57	5.61	4.29	7.26	4.95	3.3	1.65	2.64	3.63	3.96	4.62	0.66	0.99	0.99	0.99	0.99	0.99	0.33	0.66	0.99	1.32	0	0.99	0	0	0.66	0.99	0.33	1.32	0.66	0.33	0	0.33	0.33	0	1.32	0.33	0.66	0.66	0	0	0	0	0	0.33	0	0	0.33
Gemini_30	13.04	11.14	7.61	4.08	5.71	7.07	3.26	2.99	2.99	1.36	2.45	3.8	0.54	0.82	0.82	1.36	1.63	2.17	0.54	0.82	1.09	0.82	0.82	0.27	0	0.82	1.36	0.54	1.63	1.36	0.54	0.27	0.54	0.27	0.27	0.27	0.27	0.27	0.27	0.27	1.09	0	1.09	0.27	0.27	0	0.82	0.82	0.54
Gemini_31	19.1	9.03	8.33	5.21	6.25	4.86	3.47	4.17	1.74	4.86	2.78	1.04	3.82	0	1.74	0.69	1.04	1.04	1.39	0.35	1.39	1.04	0.35	1.39	0	0.35	1.39	1.04	1.74	1.74	0.69	0	0	0	0.35	0.35	0.35	0.35	0	0	0	0	0.69	0.35	0.69	0	0	0	0.69
Gemini_32	15.83	11.2	9.65	5.02	6.18	6.95	4.25	3.47	3.09	1.16	3.09	2.32	2.32	1.54	1.16	0.77	1.16	1.54	0.39	0.39	0	0.77	0.77	0.39	0.39	1.16	0.39	0.39	1.16	2.32	1.16	0	0	0	0	0.39	0.39	0	0.77	0.77	0	1.16	0.39	0	0	0.39	0	0	0
Gemini_33	12.73	10.91	7.58	4.85	6.06	4.24	3.94	2.73	3.64	1.21	2.12	2.42	2.73	1.82	1.52	2.12	1.52	1.82	0.3	0.3	0.61	1.21	1.21	0.3	0	1.52	1.52	0.91	0.3	0.3	1.82	0	0.3	0	0.61	0.61	2.42	0	0.61	0.61	0.3	0	0	0.3	0	0	0.91	0.91	0
Gemini_34	12.13	11.24	7.4	8.88	6.51	4.14	3.55	3.25	2.07	2.96	2.96	2.66	2.66	0.89	1.78	0.59	0.89	0.3	0.3	0.59	0	1.18	0	1.48	0.3	0.89	0.59	2.37	0.59	0.3	1.18	0	0.59	0	0.59	0.89	0.3	0	0	0	0.3	0	0.59	0.3	0.59	0	0.3	0	0.3
Gemini_35	8.16	14.29	7.35	7.76	6.12	4.08	2.86	4.08	3.67	4.08	3.67	2.86	1.22	1.63	1.22	0.82	0.41	1.63	0.82	1.22	0.82	0.41	0	0.82	0	1.63	1.22	1.63	1.22	0.41	1.63	0.41	0.41	0.41	0	0	0	0.41	0	0	0	0.41	0	0	0	0	1.22	0.82	0
Gemini_36	11.15	11.15	7.19	5.76	7.55	7.55	4.32	3.24	3.96	1.08	3.24	2.52	2.52	0.72	0.36	0.36	1.8	1.08	0.36	1.08	1.44	0.36	0	0.72	0	1.08	0.36	0.36	0	1.8	1.08	0	1.08	0	0.36	0	0.36	0	0	0	0	0	1.44	0.36	0.36	0	0.36	1.08	0
Gemini_37	11.76	11.76	3.68	4.41	6.25	3.68	5.15	3.68	4.04	0.74	1.1	4.78	0.37	0.74	0.74	0	1.47	2.57	0	0.37	1.1	1.1	0.37	1.47	1.1	0.37	1.84	0	0.37	0.37	0.74	0.37	0	0.37	0.37	0.74	1.1	0	2.21	2.21	0	0	0	0.37	0.74	0	0	0.74	0
Gemini_38	19.79	13.89	5.21	5.56	7.29	4.17	3.12	3.12	2.78	2.78	2.43	1.74	2.43	0	0.69	0	0.69	0.69	1.04	0.35	2.43	1.04	0.35	0	0	0.69	2.43	0	0.35	1.04	1.04	0.35	0.35	0.35	0.35	0.35	0.35	0.35	0.35	0.35	0.35	0	0.35	0.69	0	0	0.35	0	0
Gemini_39	13.43	13.13	6.57	5.07	5.97	7.16	4.48	2.69	4.18	3.28	1.79	1.79	1.49	0	1.79	0.9	1.19	0.9	0.3	0.6	1.49	0.9	1.19	0.9	0	0.6	1.19	0.9	0	0.6	0.6	0	0.9	0	0.9	0	0.6	0	0	0	0	0.3	0.3	0.6	0.9	0	0.3	0.3	0.6
Gemini_4	11.53	13.71	6.85	4.05	6.85	5.61	4.05	2.49	3.74	2.8	2.8	2.8	0.93	0.62	0.62	0.62	0.62	1.87	0.93	1.87	1.25	1.25	0.62	0.62	0	0.62	1.56	0.62	1.56	1.25	1.56	0	0.62	0	0.93	0.62	0	0.31	0	0	0.31	0	0.62	0.31	0	0.62	0.31	0.62	0
Gemini_40	14.03	9.95	10.86	3.62	7.24	4.07	4.52	2.26	3.17	0.9	2.71	1.36	0.45	0.9	1.36	2.71	0.45	0.45	0	1.36	0.9	0.45	0.9	0.45	0.45	0.45	0	1.36	3.17	1.36	1.81	0	0.9	0	0.9	0	0.9	0	0	0	0	0	0	0.9	0	0	0	0.45	0
Gemini_41	13.26	12.12	7.58	4.92	7.58	2.65	3.79	3.79	3.03	2.65	3.79	2.27	0.38	0	2.65	1.14	1.14	0.76	0.76	0.76	0.38	0.76	0	1.14	0.38	0.76	0.76	1.52	2.65	0	1.14	0	0	0	1.14	0.76	0.76	0	0.38	0.38	0	0	0	0.38	0	0	0	0.38	0.76
Gemini_42	12.03	12.41	6.02	3.76	5.64	7.14	4.89	3.01	4.51	3.01	1.5	2.26	2.26	1.5	1.88	0.38	0.38	1.13	0	1.88	0.75	0.75	0.75	1.13	0	0.38	0.75	1.13	0.38	1.13	1.88	0.38	0.38	0.38	1.13	0.75	0.38	0	0.75	0.75	0.38	0.75	0.38	0.75	0	0	0.75	0.38	0.75
Gemini_43	16.47	11.08	11.08	2.69	7.78	5.69	3.59	3.89	2.99	0	2.4	2.1	2.1	0.9	0	1.2	1.2	0.6	0.6	1.2	0.6	1.2	0.9	0.9	0	0.3	0.9	0.3	1.8	1.2	0.3	0.6	0	0.6	0.3	0.3	1.5	0.3	0.3	0.3	0	0	0.6	0.9	0.6	0.3	0	0.6	0
Gemini_44	13.09	9.4	4.7	7.72	5.7	7.05	5.37	2.35	2.35	1.34	1.01	3.02	0.67	3.02	0.34	1.01	1.01	0.67	0	0.34	1.68	1.01	1.01	1.01	0	1.01	0.34	1.01	0.34	1.34	1.34	0.67	0.67	0.67	1.68	0.67	2.35	1.68	0	0	0	0	0.67	0	0.34	0	0	0	0
Gemini_45	10.16	12.11	5.47	3.12	6.64	5.86	5.08	3.52	4.69	1.56	0.39	3.12	2.34	0.78	0.39	0.39	0.39	1.95	0	0	0.39	1.95	1.56	0.78	0	0.39	0.78	0	0.78	1.17	0	0	2.34	0	0	0	0.39	0.78	0	0	0	0	0.78	0	1.17	1.95	0.39	0.78	0
Gemini_46	14.71	10.92	6.3	7.14	5.04	6.72	4.2	4.2	3.78	0.84	2.1	2.1	1.68	2.1	0.84	1.26	2.1	1.26	0.84	0.42	0.84	0.84	0.42	0.42	0	0.42	0.42	1.68	0	0.84	0.84	0	0.84	0	0.42	0.42	0.84	0.42	0	0	0.42	1.26	0	0.42	0.42	0	0	0	0
Gemini_47	14.23	10.22	6.2	3.65	6.2	5.11	4.74	3.28	3.28	1.82	1.46	3.28	1.82	1.82	1.09	0.36	0	0.73	0	0.36	0.73	2.55	1.09	0.36	0.36	0.36	0.36	0	0	2.19	0	0.36	0	0.36	0	0	0.36	0.73	3.28	3.28	0	0	0.36	0.36	0.36	0	0	0.36	1.09
Gemini_48	15.9	9.89	4.24	8.13	7.42	3.18	5.3	1.77	1.41	1.41	2.12	3.18	0.71	2.83	0.35	1.41	1.41	1.77	0.35	0.71	0.71	0.35	1.77	0.71	0	1.41	0.71	0.35	0.35	3.89	1.41	0.35	0	0.35	0	0	0	0.35	0	0	1.06	1.06	0.71	0	0	0	0	0.71	0.35
Gemini_49	8.74	12.3	7.12	7.12	6.15	6.15	3.24	3.88	2.91	2.27	2.91	1.94	2.59	0.32	1.29	0.97	0.65	0.32	0.32	0.32	0.65	0.65	0.32	0.65	0.32	0.65	0	2.27	0.65	0.65	0.65	0.32	1.94	0	0.32	0	1.29	0.32	0.32	0	0	0	0.65	0.32	0.32	0	0.32	0.65	0.32
Gemini_5	14.29	10.27	7.14	4.91	7.14	4.02	3.12	1.79	1.34	3.12	4.02	0.89	0.45	0.89	0	0.89	1.79	0	0.45	1.79	1.34	0.89	0.45	2.68	0	1.34	0.89	0.89	2.23	0.89	1.34	0	1.34	0	0.45	1.34	0.89	0	0.89	0.89	0	0	0.45	0.89	0.45	0	0.45	0.45	0
Gemini_50	9.3	11.55	9.86	5.07	6.48	3.94	2.82	4.23	2.54	1.41	3.94	4.23	1.97	0.56	1.13	0.85	1.13	1.41	0	0	0.28	1.69	0.85	0.28	0.56	0.56	0.85	0	2.25	0.56	1.13	0	0.28	0	0.28	0.28	0.28	0	0.85	0.85	0	0.28	0.28	0.28	0	0.28	0.28	0.56	0.28
Gemini_6	16.37	10.62	5.31	2.65	6.64	2.65	4.87	3.1	3.1	2.21	1.77	3.1	1.33	3.1	0	0.88	0.44	1.33	0.44	0.44	0.44	1.77	0.88	0.88	0.88	0.44	1.77	1.77	0.88	3.1	0.88	0	0	0	0	0.44	0.44	0	0.44	0.44	0.44	0	0	0	0	0	0.44	0.44	0
Gemini_7	13.5	12.22	7.4	5.47	6.11	4.5	3.22	1.29	2.25	2.57	2.89	1.61	1.93	0.96	1.93	1.61	0.32	0.32	0.64	0.96	0.96	0.32	0.64	0.96	0	1.29	0.32	1.29	1.61	1.29	0.96	0	0.64	0	0	0.64	0.32	0.64	0	0	1.93	0	0.96	0	0.32	0	0.32	0.64	0.32
Gemini_8	13.96	9.42	9.74	4.55	7.14	5.19	3.25	3.25	1.62	3.25	1.95	0.97	2.27	0.97	0.32	2.92	2.27	0.32	0.65	0.65	1.62	1.3	0.32	0.65	0.32	0.97	1.62	1.95	1.3	0.32	1.62	0	0.32	0	0.32	0	0.97	0.32	0.65	0.65	0.32	0	0	0.32	0.32	0	0.32	0.97	0.32
Gemini_9	12.87	9.9	6.6	5.28	6.27	3.96	3.96	3.96	3.3	1.65	2.64	2.97	1.65	1.98	1.65	0	1.32	1.98	0.66	0.99	0.66	1.98	1.32	0.66	0.33	1.32	0.33	0.66	1.32	0.33	0.99	0	0	0	0.99	0.66	2.31	0	0	0	0.33	0.66	0.33	0.66	0.33	0	0.66	0.66	0
Llama3.1_1	17.61	7.34	9.01	9.64	6.92	7.13	5.03	3.14	1.68	0	3.14	1.47	4.82	2.1	0.21	1.05	2.31	0.84	3.56	0	0.21	0.21	0.63	0.42	0	0	0	0	0	0.21	0.42	0	0	0	0.84	0	0	1.26	0	0	0.42	1.26	0	0.84	0	0	0	0.42	0
Llama3.1_10	11.19	12.31	7.84	6.72	7.84	2.61	2.61	4.1	6.34	1.87	5.22	2.61	4.1	2.24	4.1	1.49	0	2.24	0.75	0	0.75	0.37	0	0	0	0	0.75	0	0	0.75	0	0	0	0	0	0.37	0.37	0	2.99	2.99	0	0	0	0	0	0	0	0	0
Llama3.1_11	16.5	9.95	9.47	6.07	6.31	4.13	1.46	2.91	1.46	3.64	4.85	1.21	0.24	1.21	1.21	0.24	8.25	1.21	4.37	0.24	0.24	0	0	0	0	0	1.94	0.24	0	0	0.49	0.24	0	0.24	0	0	0	0	1.46	1.46	0	0	0	0.24	0	0.97	0	0	0
Llama3.1_12	18.93	7.4	11.24	5.92	8.28	6.21	4.14	12.72	4.44	0	2.37	0	0.3	1.48	0	3.85	5.62	0	0	0	0	0	0	0	0	0	0	1.48	0	0	0	0	0	0	0	0	1.18	0.3	0	0	0	0	0	1.48	0	0	0	0	0
Llama3.1_13	17.8	10.23	5.68	12.5	7.95	0.76	6.82	3.41	4.55	0	1.52	3.03	1.52	3.79	0.38	0	0	3.03	1.14	0	1.14	1.89	0.38	0	0	0.38	0	1.52	0	0	0	0.38	1.52	0.38	0	0	0.76	0.38	0	0	0	1.14	0	1.52	0	0.76	0	0.76	0
Llama3.1_14	8.81	14.15	11.64	5.66	5.97	4.4	5.97	7.86	5.66	0	2.2	0.63	0.63	0	0	0	4.72	0.63	0	0	0.63	0	0	0	0	0	0	0	0	0	2.83	0	0	0	0	0	0	0	0.31	0.31	0	2.2	0	0	0	0	0	3.14	0
Llama3.1_15	18.28	9.68	13.44	1.08	7.53	1.61	3.76	8.06	4.3	0	2.69	0	1.08	2.15	0	0	1.61	0	0	1.08	0	0	0	0	0	0	0	0	0	0	0	0	0	0	1.08	0	0.54	0	0	0	0	0	0	1.08	0.54	7.53	0	0.54	0
Llama3.1_16	11.4	6.22	10.88	0	7.51	6.99	3.89	11.4	5.96	0	2.85	1.81	0	0	0	0.26	5.96	1.04	1.04	0.26	0	0	0	0	0	0	0	0	0	0	0	0	2.85	0	0.26	0	0	0	0	0	0	0	0	1.3	0	0	0	2.59	0
Llama3.1_17	15.99	8.84	8.16	9.52	6.46	0.34	4.76	3.4	3.74	0	1.36	5.78	2.04	0.34	0.68	0	1.7	3.74	0	2.72	1.7	0.34	0	1.36	7.48	0	0	0	0.68	0	0	0	0	0	0	0	0	0.34	0	0	0	1.36	0	0.68	0.68	0	0	1.36	0
Llama3.1_18	5.91	13.17	6.99	9.41	6.18	2.69	4.84	4.84	3.76	3.49	2.42	4.57	4.57	2.15	0	1.08	0	4.57	2.69	1.61	0	0	1.61	0	0	2.15	0	0.81	0	1.88	0.27	0	1.34	0	0	0	0	0	0	0	0	1.08	0.27	0	0.27	0.54	0	0	0
Llama3.1_19	13.28	15.5	8.86	6.64	8.49	5.54	8.12	4.06	7.01	1.48	0.37	1.85	0	1.85	1.11	0	4.43	1.85	0.74	0	0	0.37	0	1.11	0	0	1.48	0	0	0	0	0	0	0	0	0	0.37	1.11	0	0	0	0	0	0	0	0	0	0.74	0
Llama3.1_2	9.56	5.46	14.48	3.28	8.2	8.2	7.92	9.02	2.19	0	1.09	1.91	1.09	0.27	0.27	0	7.38	0.82	0.27	0	0	0.27	0.82	0.82	0	0	0	0	0	0	0	0	0	0	1.09	0	0	0.82	0.27	0.27	0	0.82	0	1.09	0	0.27	0	0.55	0
Llama3.1_20	14.44	17.33	6.86	5.05	8.66	5.78	7.58	3.97	4.33	2.53	1.08	2.89	0	0.36	0	0	1.08	2.89	0.72	0	0.36	0.36	0	0	0	0	3.61	0	0	0	0	0	0	0	0	0	0.36	0	0	0	0	0	0	0	0	2.89	0	1.08	0
Llama3.1_21	20.33	9.33	12.33	0	7.67	3.33	7.67	5	7.33	0.67	0	7.33	0	0	0	0	4.33	7.33	0	0.67	4	0	0	0	0	0	0	0	0	0	0.33	0	0	0	0.33	0	0	0	0	0	0	0	0	0.33	0	0	0	0	0
Llama3.1_22	12.41	8.27	10.53	4.51	6.39	4.89	4.51	10.53	3.76	0.38	1.88	0	6.39	0.75	0.38	2.63	8.27	0	0	1.13	0	0	0	0	0	0	0	3.38	0	0	0	0	0	0	0	0	0	0	0	0	2.26	1.13	0	1.5	0	0	0	0	0
Llama3.1_23	17.48	9.46	3.44	5.16	6.59	0.29	2.58	5.73	4.3	0	4.01	2.29	0.86	0	5.16	0	2.01	0	0.29	0.29	0	2.01	0	0	6.3	2.58	0	0	0	0	0	0	0	0	0	0	1.15	0	0	0	0	0	0	0.86	0	0	0	0.29	0
Llama3.1_24	30.17	9.05	9.48	0	6.47	0.86	3.45	3.02	6.03	0	3.02	0.43	0	0	0.86	0.43	9.91	0.43	12.5	0.86	0	0	0	0	0	0	0	0	0	0	0	0	0	0	0.43	0	0.86	0	0	0	0	0	0	0.43	0	0	0	0	0
Llama3.1_25	12.41	8.27	10.53	4.51	6.39	4.89	4.51	10.53	3.76	0.38	1.88	0	6.39	0.75	0.38	2.63	8.27	0	0	1.13	0	0	0	0	0	0	0	3.38	0	0	0	0	0	0	0	0	0	0	0	0	2.26	1.13	0	1.5	0	0	0	0	0
Llama3.1_26	23.96	9.9	9.9	4.17	7.81	1.04	4.69	1.56	3.12	0	3.12	1.56	0.52	0	0	4.17	4.17	0	8.85	1.56	0.52	0	0	0	0	0	1.56	0	0	0.52	0	0	0	0	0.52	0	0	0	0.52	0.52	0	0	0	0.52	0	0	0	0	0
Llama3.1_27	15.83	6.12	7.55	13.67	6.12	0.36	4.32	6.12	2.88	0.36	1.8	2.52	3.24	1.08	2.52	1.08	2.88	2.52	0.36	0	0.36	0.36	0.72	0	0	0.72	0	0	0	0	0	0	1.08	0	0	0	0.36	0.36	3.24	3.24	0	0	0	0	0	0	0	0.72	0
Llama3.1_28	16.84	11	7.22	4.81	7.22	0	4.81	8.93	7.22	0	2.41	2.06	10.31	0.34	0	0.34	0.34	2.06	4.47	3.09	0	0	0	0	0	0	0	0	0	0	0	0	0	0	0.34	3.44	0.34	0	0.34	0.34	0	0	0	0.34	0	0	0	0	0
Llama3.1_29	26.26	10.43	10.07	1.8	5.76	4.32	5.4	1.44	5.04	0	0.36	3.24	2.16	0	1.08	0.72	1.44	2.88	0.72	0	5.4	0	0.72	0	0	0	0	0	0	0	0	0	0	0	0	0	7.55	1.08	0	0	0	0	0	0	0	0.72	0	0.36	0
Llama3.1_3	17.28	9.88	8.64	8.64	10.29	2.88	8.23	2.88	4.12	1.65	2.47	1.23	0.41	2.88	1.23	0.82	2.47	1.23	0	0	1.23	0	0.41	0.41	0	0	0	0.41	0	0	0	0	0	0	0	0	0	0	1.23	1.23	0.41	0	0	0	0	1.23	0	0.41	0
Llama3.1_30	14.65	14.29	6.23	9.89	6.23	2.56	6.23	3.3	4.4	0.37	1.47	1.83	0.37	5.13	2.2	1.1	1.47	1.83	6.96	0.37	0.73	3.66	0	0	0	0	0.37	0	0	0	0	0	0	0	0.37	0	0.37	0.37	0	0	0	1.47	0.37	0	0	0	0	0.37	0
Llama3.1_31	8.58	15.18	6.27	14.85	7.59	0.99	2.31	6.27	1.32	1.98	5.28	4.29	6.93	0.33	1.32	0	0	0.99	0	0.33	3.3	0.33	0	0	0	0.99	0.99	0.66	0	0	0	0	0	0	0	0	0	0	0	0	0	0	0	0.66	0.66	0	0	0	0
Llama3.1_32	11.55	13.55	5.18	9.96	7.97	2.39	5.18	4.38	4.78	1.59	2.79	1.59	2.79	1.59	1.2	0	0.4	1.2	1.2	0.8	0	0.4	0	0	2.79	0	1.2	0	0	0	0	0	1.59	0	1.59	0.4	0.8	0	0	0	0	0	0.4	1.59	0	0	0	0	0.4
Llama3.1_33	18.26	7.58	7.58	8.43	6.18	1.12	4.21	5.34	3.09	0.56	1.97	5.34	0.56	2.81	0	2.53	4.78	5.34	0	0.84	0	0.56	0.56	0	0	0	0	0	0	0	1.97	0	2.53	0	0.28	0	0	0	0.84	0.84	0	0	0	0.28	0	0	0	1.97	0
Llama3.1_34	22.22	10.13	16.67	7.19	8.5	1.31	5.88	3.59	2.94	2.61	2.61	0.33	4.25	0.33	0	0.65	3.59	0	1.31	0	0	0	0	0	0	0.33	0.33	0	0	0	0	0	0	0	1.96	0	0	0	0	0	0	0	0	1.96	0.33	0	0	0	0
Llama3.1_35	13.36	10.69	6.49	8.02	7.63	0.76	5.73	4.96	3.05	1.15	2.67	4.2	0	3.82	0.76	0.38	0.38	0.38	0	1.15	0.38	1.91	0	0	0	0.38	0.76	1.91	0	2.67	1.15	0	0	0	1.15	0	0	0	0	0	0	0.76	0	1.15	0.76	0	0	1.15	0
Llama3.1_36	12.23	9.35	10.07	5.4	6.83	2.52	6.83	3.6	5.4	0.72	0.36	3.24	0.72	2.16	2.52	2.88	1.8	3.6	1.08	0	0	0.72	0	0	0	0	0.72	0.72	0.72	0	0	0	0	0	0.36	0.36	0	0	0	0	1.44	0.36	0	0.36	0	0	0	0	0
Llama3.1_37	23.11	7.79	9.49	3.16	5.11	3.89	3.16	2.19	3.89	2.92	1.95	2.68	1.22	0	1.46	0	5.6	2.68	0	0.49	0.49	1.22	2.19	1.22	0.97	0.97	0.97	0	0	0.49	0	0	0	0	0.24	0	0.49	2.19	1.95	1.95	0	0	0	0.24	0	0	0	0.49	0
Llama3.1_38	23.08	10.82	16.83	5.05	6.01	4.57	4.33	0	1.44	0	1.68	0.96	7.21	0.48	0	0.96	8.89	0.72	0	0	1.2	0.24	0	0	0	0	0	0	0	0	0	0	0.48	0	0	0	0.24	0.24	0.72	0.72	0	0	0	0.48	0	0	0	0.24	0
Llama3.1_39	18.15	7.78	10.37	4.81	8.15	5.19	6.67	0.74	5.19	1.85	1.48	1.48	6.3	1.48	2.96	2.22	0.74	1.48	1.48	0	0	0.37	0.37	0	0	0.37	0	0	1.48	0.37	1.85	0.37	0	0.37	0	0	0	0	0.37	0.37	0	0	0	0.37	0.37	0	0	1.11	0.37
Llama3.1_4	16.17	10.95	13.68	6.22	7.71	1.99	2.99	6.97	1.99	0.5	3.23	0.25	2.49	0	0.25	1.99	5.97	0.25	1.99	1	0	0	1.24	0	0	0.75	0	0.25	0	0	0	0	0	0	0.75	0	0.25	0	0	0	0	0	0	1	0.25	1.49	0	1	0
Llama3.1_40	27.54	10.59	5.51	1.69	8.05	0.85	5.93	5.51	6.36	0	2.12	5.08	1.27	0	0.85	0.85	2.54	2.54	0.42	0	0.85	0	0	0	0.85	0	0	3.39	0	0	0	0	0	0	0	0	2.12	0	0	0	0	0	0	1.69	0	0	0	0.85	0
Llama3.1_41	21.64	9.33	7.46	12.31	5.22	2.61	2.99	7.46	3.36	4.1	2.24	1.12	5.97	0	1.12	0	1.49	0	0.37	0	0	0	0	0	0.75	0	0	2.24	0	0	0	0	1.12	0	0	0	0.75	0	0.37	0.37	0	0	0	0.75	0	0	0	0.37	0
Llama3.1_42	20.73	12.2	11.28	2.74	8.23	3.35	4.57	4.27	5.79	1.22	1.83	2.74	0.61	0	1.22	1.22	0.91	0.91	0.91	0	0	0	0	0	0	0	1.52	0.61	0	0	0	0	0	0	0.3	0	1.83	0	0.91	0.91	0	0	0	0.3	0	0	0	0.61	0
Llama3.1_43	17.33	9.09	4.26	7.1	7.1	1.99	2.84	2.56	4.83	0	4.55	3.41	1.42	4.83	1.99	2.56	2.27	3.41	0.85	0	0.57	0.28	0.85	0	0	0	0.85	0.57	0	0	0	0.57	1.99	0.57	0	0	1.14	1.14	0.57	0.57	0	0.28	0	0	0	0.57	0	2.27	0
Llama3.1_44	18.52	11.45	8.08	7.07	6.06	1.35	5.05	2.36	4.04	0.67	2.02	2.02	0	0.34	1.01	1.35	0.34	2.02	0	1.35	0	2.36	0	0	0	1.01	0.67	0	0	0	0	0	0.67	0	0	0	3.03	1.35	0.67	0.67	0	1.01	2.36	0	0	0	0	2.36	0
Llama3.1_45	18.05	12.03	9.4	6.39	6.39	1.88	3.38	4.51	4.14	0	3.38	0.75	1.88	0.38	0	0.75	1.13	0.75	6.77	0.38	1.13	1.5	0	0	0	0	0	0	0	7.14	0.38	0	0	0	0	0	0.38	0	0	0	0	0.38	0	0.75	0	0.75	0	0	0.38
Llama3.1_46	25.28	13.75	9.67	4.83	7.06	2.97	5.2	4.09	2.6	0	1.86	1.49	2.97	0.37	0.37	0	3.35	1.49	0	0	4.09	0	0	0	0	0.37	0	0	0	0	0	0	0	0	0	0	0	0	0	0	0	0	0	1.49	0	0	0	0.37	0
Llama3.1_47	13.5	11.29	6.61	10.19	7.99	0.28	5.79	2.48	5.23	1.1	2.2	3.31	4.68	3.03	2.48	0.55	2.75	3.03	0.83	0.83	0.83	0.55	0	0	0	0.55	0.83	0	0	0	0	0	0.55	0	0	0	0.28	0	0	0	0	0	0	0.28	0	0	0	3.86	0
Llama3.1_48	24.31	11.81	7.99	6.25	5.56	2.43	4.17	3.12	2.78	0.35	2.08	4.17	3.82	0	0.69	0	1.39	3.12	2.43	0.69	3.12	0	0.35	0.35	0	0.69	1.04	0	0	0	0	0	0.35	0	0.35	0.35	1.39	0	0	0	0	0.69	0.35	0.35	0	0	0	0.69	0
Llama3.1_49	9.67	9.67	10.88	2.72	6.95	2.42	4.83	0	7.55	2.11	2.11	3.93	1.51	0	0.6	3.32	2.42	3.93	8.16	0	0.3	1.81	0.91	0	3.93	0	0	0.6	0	0	0	0	0	0	0	0	0.91	0.6	0.6	0	0	0	0	0.6	0	0	0	4.53	0
Llama3.1_5	10.65	9.89	10.27	4.56	9.51	1.52	3.8	3.8	3.42	0	1.9	1.9	1.9	1.14	0.76	2.66	1.9	1.9	3.8	0	0.76	0.38	2.66	0	0	1.52	0	0	0	0	0.38	0	1.14	0	0	0	0.76	0.38	6.08	6.08	0	0	0	1.14	0.38	0	0	0	0
Llama3.1_50	15.52	10.47	10.47	9.39	6.5	3.97	4.33	1.44	3.25	0.36	2.17	0.72	2.53	1.81	1.08	2.17	4.33	0.72	3.25	1.44	0	0	0	0	0	2.17	0.36	0	0	0	0	0	0	0	0	0	0.72	0.72	1.08	1.08	1.44	0	0	0.72	0	1.08	0	1.44	0
Llama3.1_6	18.73	10.25	13.78	7.77	6.36	3.18	6.01	1.77	2.83	1.41	0.35	2.47	10.95	2.47	2.47	0	1.06	2.47	0	1.06	0	0	0	0	0	0	0	0	0	0.35	0	0	0	0	0.71	0	0	0	0	0	0	0	0	0.35	0.35	0	0	0	0
Llama3.1_7	17.86	11.36	13.64	12.01	3.57	2.6	3.9	2.92	3.57	0	0.65	0.65	10.06	0	0.32	0.32	3.25	0	0.32	0.65	0	0	0	0.32	0	0.97	0	0	0	0	0.32	0	0	0	0	0	0.32	0	0	0	0	0.97	0	0	0.97	0	0	0.97	0
Llama3.1_8	6.76	12.61	11.71	3.15	8.11	2.7	7.66	6.31	9.46	2.7	0.45	2.7	0.45	0.9	0	1.35	2.7	0.45	2.25	1.35	0.9	0.45	0.45	0	0	0	0	2.25	0	0.9	0	0	1.8	0	0	0	0.9	0	0.9	0.9	0	0	0	0	0	0	0	4.05	0
Llama3.1_9	20.7	11.23	8.42	6.67	8.42	1.4	7.72	2.11	8.07	1.75	0.7	0.35	1.4	0.35	2.46	1.05	3.51	0.35	4.21	0.35	0.35	0.35	0	0	0	0	0	0	0	0	0.35	0	0	0	0.35	0	0.7	0	0.35	0.35	0	0	0	1.05	0.35	0	0	0	0
MS_Copilot_1	12.99	9.67	4.83	7.55	6.95	5.14	5.74	1.81	3.93	3.02	2.42	3.32	1.81	2.11	0.91	0.6	1.21	2.11	1.21	2.72	0.3	0.3	0.91	0.91	0	1.51	0.3	0.6	0	0	0.3	0.3	0.3	0.3	0.91	1.51	0	0.6	0	0	0.3	1.21	0.91	0.3	0.3	0	0	0	1.21
MS_Copilot_10	9.67	11.15	4.46	5.58	5.2	4.46	3.35	2.97	1.86	2.23	2.23	2.6	1.86	1.49	1.86	2.6	0.74	1.86	0	1.86	1.86	1.12	1.12	1.12	0	1.12	0.37	1.12	0	0	2.23	0	0	0	1.12	0.37	1.49	0.74	0.74	0.74	1.49	0.37	0	0.37	0	0	0	0	0.37
MS_Copilot_11	12.06	8.56	7.78	6.23	7	5.45	3.5	3.5	2.72	3.89	3.5	2.72	1.95	0.39	0.78	1.17	1.95	0.78	0.39	0.78	0.39	1.56	1.17	1.17	0.78	0.39	0	0.39	0	0.39	0.78	0.78	0.39	0.78	0.39	1.56	0.78	0.39	1.17	1.17	0.39	0	0	0	0.78	0	0	0	0.78
MS_Copilot_12	14.54	11.35	4.26	7.09	7.09	2.48	4.96	3.19	3.55	2.84	2.48	1.42	1.06	1.42	1.06	0.71	0.71	0.71	0.35	1.77	1.06	0	1.06	1.42	0	0.71	0.35	1.77	0.35	0	0.35	0.35	1.42	0.35	0.71	0.71	1.77	0	0	0	0	0	0.35	0.71	0.35	0	0.35	0	0.71
MS_Copilot_13	10.87	11.23	6.88	7.25	6.16	3.99	4.71	3.99	1.81	3.26	1.81	1.09	2.54	1.09	1.09	1.45	0.72	0.72	0	2.9	0.72	0	1.09	1.81	0	0.72	0	1.09	0	0.36	0.36	0	0.36	0	0.36	1.09	0.72	0.36	0	0	0.72	0.36	0	0.36	0.72	0.72	0.72	0	0
MS_Copilot_14	12.4	10.8	9.2	9.2	6.4	4.8	4.4	2.8	3.2	1.6	2	1.6	2	2.4	1.2	0.8	1.6	0.8	0	1.6	0.4	1.2	1.2	1.6	0	0	0	0.4	0	0.4	0.4	0.4	0.4	0.4	1.2	0.4	0.8	1.6	0.4	0.4	0	0	0	0.4	0.4	0	0	0	0.4
MS_Copilot_15	11.2	12	5.2	7.2	6	4	3.6	4	2.8	2.4	2.4	1.2	2.4	1.2	1.6	1.6	0.8	0.8	0.4	1.6	2.4	0.8	1.6	0.8	0	0.8	0	1.2	0	0	0.4	0.4	0.8	0.4	1.6	1.2	0.4	0.4	0.4	0.4	0.4	0	0.4	0.4	0.4	0.8	0	0.4	0.8
MS_Copilot_16	13.29	10.3	5.32	7.64	6.64	4.65	4.65	3.99	1.66	2.99	2.33	2.33	2.99	1.99	1.33	1.99	0.33	1	1	1.33	0.66	1.66	0.66	0.33	0.33	0.33	0.33	1	0	0.33	0.66	0.66	0.33	0.66	1	0.33	0.33	0.33	0.66	0.66	0.33	0.33	0	0.33	0	0	0	0	0
MS_Copilot_17	18.15	8.92	7.32	6.37	7.01	4.78	4.46	2.55	1.27	1.91	2.87	0.64	2.55	0.64	1.91	0	2.55	0.32	1.27	1.27	1.27	0.96	0.32	0.32	2.87	0.96	0	0	0.96	0	0.64	0.64	0.32	0.64	0.64	0.64	0.32	0	0.64	0.64	0.32	0.32	0	0.32	0	0	0.32	0	0
MS_Copilot_18	10.81	10.81	9.01	9.91	7.66	4.95	4.5	4.05	2.7	1.35	2.7	1.8	4.05	0.9	1.35	0.9	0	0	1.35	2.7	0.45	0	0.45	2.25	0	0	0	1.35	0	0.9	0	0	0	0	0.45	0.9	1.35	0.45	0	0	0	0	0.45	0.45	0.9	0.9	0.9	0	0
MS_Copilot_19	15.02	10.24	5.8	6.83	7.51	5.8	4.78	1.71	3.41	2.05	3.07	2.39	1.71	1.02	1.37	0.68	1.37	1.37	1.02	1.02	1.02	0	0.34	1.02	0	1.02	0.34	1.02	0.34	1.37	0.68	0	0.34	0	0.68	0.68	0	0.68	0	0	0.34	0.34	0.34	0.34	0.68	0	0.34	0.34	0.34
MS_Copilot_2	13.56	10.73	5.36	6.31	6.31	3.79	5.36	2.84	2.84	2.52	1.89	3.47	1.58	0.95	0.95	2.21	1.58	2.84	1.89	1.58	0.32	0.32	0.63	1.89	0	1.89	0.95	0.32	0.32	0	0	0	0.63	0	0.63	0.63	0	0	0	0	0.32	0.95	0	0	0	0	0	0	0.95
MS_Copilot_20	12.97	10.58	7.17	6.83	7.17	6.14	4.1	3.41	3.41	2.39	3.41	2.39	3.07	0.68	1.71	0.68	1.37	1.02	0.34	0	0.68	1.02	0.34	0.34	0	0.68	1.37	1.02	0.34	0.34	1.37	0	0.34	0	0.68	0.68	0	0.34	0	0	0.34	0.34	0	0.34	0.68	0.68	0	0.34	0
MS_Copilot_21	12.31	10.07	6.72	8.96	7.09	4.85	4.1	2.61	3.36	1.87	2.99	1.12	2.99	1.49	1.49	1.12	0.75	0.75	0.37	1.87	1.49	0	1.49	0.75	0	1.12	0.37	1.12	0	0.75	0.75	0.37	0.75	0.37	1.12	0.75	1.12	0.75	0	0	0.37	0	0	0.37	0.37	0	0.37	0.37	0
MS_Copilot_22	15.36	10.78	6.86	6.86	6.54	3.27	3.27	2.61	4.25	0.33	3.27	2.61	2.29	0.65	1.96	0.65	1.63	0.33	0	1.63	0.98	0.65	1.96	0.65	0.98	0.98	0	0.33	0	0	0.98	0	0.33	0	0.98	0.33	1.63	1.31	0	0	0.33	0	0	0	0	0	0	0	1.96
MS_Copilot_23	11.87	9.35	6.47	7.19	6.83	2.16	4.68	3.6	3.96	2.52	2.16	2.88	1.8	0.72	1.08	0.72	1.8	1.44	0.72	0.72	0.72	1.8	0.36	0.72	2.88	1.08	0.36	0	0.36	0	0	0.36	0.72	0	0.36	1.08	0.72	0	0	0	0.36	0	0	0.36	0	0	0	0	0.72
MS_Copilot_24	13.1	9.13	7.54	7.54	7.54	3.97	3.97	3.97	1.59	1.98	3.97	1.98	5.16	0.79	1.19	1.19	0.79	1.59	1.59	0.4	1.59	1.19	0.4	0	0	0.79	0	0.4	0.4	0	0.4	0.79	0.4	0.79	1.19	0.79	1.59	0	0	0	0.4	0.4	0	0.4	0.4	1.19	0	0.4	0
MS_Copilot_25	12.6	10.31	7.25	4.96	7.25	5.34	3.82	2.67	4.58	1.91	3.82	3.44	2.29	0.38	1.15	1.91	0.76	0.76	0.38	1.53	1.53	0.38	0.38	0	0	0	0	0.38	0	0	0.76	0	0	0	1.15	0.76	0.76	0	0	0	0.38	0.38	0.38	0.38	0.76	1.15	1.15	0	0.38
MS_Copilot_26	12.45	8.56	7.78	5.45	7	5.84	4.28	5.06	4.67	1.17	3.11	1.17	3.5	0.78	0.39	1.56	1.17	1.17	0.78	1.17	1.17	0.78	0.78	0.78	0	0.78	0.39	0	0.78	0	0.39	0.78	0	0.78	0.78	0	0	0.78	0.78	0.78	0.39	0.39	0.39	0.39	0.39	1.17	0.78	0	0.39
MS_Copilot_27	14.4	9.88	9.47	7.41	6.58	7.41	3.29	3.29	3.7	1.23	3.29	1.23	3.29	0.82	0.41	1.23	1.65	1.23	1.23	0.41	0.41	0.82	0.82	0.41	0.41	0.41	0.41	1.23	0.82	0	0.41	0	0	0	0.41	0.41	1.23	0.82	0	0	1.23	0	0	0	0	0	0	0	0.41
MS_Copilot_28	13.75	9.67	7.43	5.2	6.69	6.32	3.35	4.09	2.97	1.12	3.35	0.74	2.97	0.37	0.37	0.37	1.12	0.74	0	0.74	1.49	1.12	0.37	0	0	0.74	0	0	0.74	0.37	0.37	0.74	0.74	0.74	0.37	0.37	1.12	1.12	1.12	1.12	0.74	0	1.49	0.37	0.37	1.12	0.74	0	0
MS_Copilot_29	11.49	9.58	6.51	4.98	6.9	5.75	4.21	4.21	3.45	1.53	2.68	2.3	3.07	0.38	1.15	1.15	1.15	0.77	0.77	0.77	0.38	0.77	0.38	1.53	0	1.53	0.38	0.38	0	0.77	0	0.77	0	0.77	0.38	0	1.53	1.15	0	0	0.38	0	0	0	1.53	1.53	1.15	0.77	0
MS_Copilot_3	9.86	9.52	6.12	7.14	6.8	5.78	3.74	3.4	2.72	3.06	3.4	2.72	1.7	1.36	2.04	2.72	1.36	1.36	0.68	1.02	0.34	1.7	0.68	2.04	0.34	1.02	0.34	0.34	0.68	0	0.68	0	1.02	0	1.36	0.34	0	0.34	0.68	0.68	0.34	0.34	0	0	0	0.68	0	0	0
MS_Copilot_30	11.95	8.81	8.49	4.4	6.92	5.35	4.72	4.4	4.4	3.14	2.52	2.52	2.83	0.94	0.94	2.52	1.26	2.52	0	0.94	0.94	0.31	1.26	0.31	0	0.31	0	0.94	0.31	0.31	0.63	0.63	0.31	0.63	0.63	0	0.94	0.63	0	0	1.57	0.31	0	0.31	0.31	0	0.31	0.31	0.94
MS_Copilot_31	10.22	12.38	5.57	8.05	7.74	2.79	4.64	3.41	2.48	1.86	3.1	2.17	1.55	0.62	1.55	1.24	1.24	2.17	0.93	0.93	1.55	0.62	0	1.55	0	2.17	1.55	1.24	0	0	0.31	0	0.93	0	0.31	0.31	0	0.93	0	0	0	0	0	0.31	0.62	0	0.31	0	0.93
MS_Copilot_32	11.36	11.36	4.17	6.06	7.2	4.92	5.3	1.89	2.27	3.41	1.89	1.14	1.52	0.38	0.76	1.52	0.38	0.76	0.38	1.89	0.76	0	1.52	1.14	1.14	1.14	0	0.76	0.76	0.76	0.76	0.76	0	0.76	0.38	0.38	1.52	1.52	0	0	0.76	0	0	0.38	0.76	0	0.38	0	1.14
MS_Copilot_33	9.12	11.33	4.97	6.08	4.97	4.97	4.14	3.04	3.31	1.93	1.93	3.59	3.04	2.21	0.83	1.38	0.55	3.04	0.55	1.66	0.83	1.66	0.83	1.1	0	1.1	0	0	0	0	0.83	0.55	0.83	0.55	1.66	0.28	1.1	0	0.55	0.55	0.28	1.1	0.28	0.28	0.28	0	1.1	0.28	1.66
MS_Copilot_34	13.87	10.95	5.84	7.66	6.93	4.74	3.28	3.28	2.92	4.74	3.65	1.46	1.82	1.09	1.09	1.46	1.46	0.36	0	0.36	1.46	1.09	0.73	1.46	0.36	1.09	0.36	1.09	0.36	0	0.73	0.36	0	0.36	0.73	1.09	0	1.09	0.36	0.36	0.36	0	0	0.36	0.73	0	0.36	0	0.73
MS_Copilot_35	11.07	12.6	6.49	9.92	6.11	4.96	3.82	4.2	3.05	2.29	2.67	1.53	3.44	0.76	0.76	1.53	1.15	0.38	0.38	0.76	1.15	0.38	0	1.91	0	0.76	0	1.53	0	0	1.15	0	0	0	1.53	0.76	0.76	0.38	0	0	0.38	0.38	0	0.38	0.38	0	0	0	0.38
MS_Copilot_36	10.6	9.68	5.99	7.83	7.37	5.07	5.53	3.23	1.38	2.76	1.84	3.23	1.84	0	0.92	1.84	0.46	1.84	0.46	0.46	2.76	1.38	0.46	1.84	0	0.92	0	0.92	0.46	0.46	0.46	0.92	0	0.92	0.46	0	0	0.92	0.46	0.46	0.92	0	0	0.46	0	0	0	0.46	0.92
MS_Copilot_37	15.09	8.07	5.61	5.26	7.02	5.26	4.56	3.86	2.81	2.46	3.16	1.75	0.7	1.4	1.4	1.05	2.11	1.4	1.4	2.11	0.35	1.4	0.7	1.75	0.7	1.75	0.35	0.7	0.35	0.35	0.7	0.35	0	0.35	0.7	0.35	0.35	0	0.35	0.35	0.35	0.7	0.35	0.35	0.7	0	0	0	0
MS_Copilot_38	9.85	10.61	3.79	8.71	6.44	6.82	2.65	4.92	2.65	0.76	3.79	1.14	1.89	1.89	0.76	1.14	1.52	0.76	0.76	0.76	1.52	1.14	0.38	0.76	0.38	1.14	0.38	1.14	0.38	0	0	0	0.76	0	0.76	0.38	0.76	1.14	0	0	0.76	0	0.38	0.38	0.38	1.14	1.14	0	0.38
MS_Copilot_39	14.06	10.22	5.75	7.67	6.07	3.83	3.83	4.15	4.15	0.96	2.56	0.96	3.51	0.96	1.6	0.64	1.92	0.32	2.24	2.24	0.96	0.64	0.64	1.28	0	1.92	0	0	0.32	0.32	0.32	0.64	0	0.64	0.64	0	0	0	0.96	0.96	0	0.32	0	0.32	0.64	0	0	0	0.64
MS_Copilot_4	8.64	8.64	5.32	8.64	6.98	4.32	4.65	5.98	4.32	3.32	3.65	3.65	1.99	1.33	0.66	2.33	1.33	2.66	0.33	0.33	1.66	1	0.33	0	0	1.66	0	0.33	0	0.33	0	0.66	0.33	0	0.66	0.33	0	0.33	0	0	0.66	1.33	0.33	0.33	0.66	0.66	0.66	0	0
MS_Copilot_40	9.17	10.42	7.08	9.58	6.67	7.08	4.58	5.42	3.75	1.67	2.08	1.25	4.17	0.42	0.83	0.42	1.67	1.25	0.42	0	1.25	0.42	0.42	2.08	0	0.42	0.42	1.67	0	0	1.67	0	0.42	0	0	0.42	0	0.83	0	0	0	0	0	0.42	0	0	0.42	0	0
MS_Copilot_41	13.42	10.4	6.71	7.38	6.04	4.36	4.03	3.69	1.68	1.68	2.01	1.68	1.68	1.01	0.34	0.67	1.01	1.01	2.01	1.68	1.01	0.67	0	1.68	1.68	1.34	0.34	1.01	1.01	0	0.34	0.67	0	0.67	0.67	0.34	0.67	1.01	1.01	1.01	0.34	0	0	0.34	0.34	0	0	0.34	0.67
MS_Copilot_42	14.63	7.32	2.93	4.88	6.34	3.41	5.37	5.85	2.93	3.9	2.44	2.44	1.46	1.46	0	0.98	0.49	1.95	2.44	2.44	0	2.93	0.98	0.98	0.49	0.49	0	0	0	0	0	0.49	0.49	0.49	0.49	1.46	1.46	0	0.49	0.49	0.49	1.46	0.49	0.49	0	0	0	0.49	0.49
MS_Copilot_43	14.34	10.19	7.92	4.91	6.79	5.66	4.53	3.02	2.64	1.51	2.64	2.26	2.26	1.13	0.75	0.75	1.89	0.75	0.38	0.75	1.13	0	0.38	0.75	0	0.75	0	0.75	1.13	0	0.38	0.75	0.38	0.75	0.38	1.13	0.75	0.38	0.38	0.38	0	0	0	0.75	0	0.38	0.38	0.75	0
MS_Copilot_44	10.16	10.16	4.88	6.5	6.1	5.28	5.69	3.25	2.85	1.63	1.22	2.03	0.41	2.44	1.63	0.81	1.22	0.81	0.41	1.22	0.81	1.22	0.81	0.81	0	0.81	0	0.81	0.41	0.81	0.41	0	0.81	0	1.22	0.41	1.22	0.81	0.41	0.41	0.81	0.81	0.41	0.41	1.22	0	0.81	0	0.41
MS_Copilot_45	9	9.67	4	6.67	7	4.67	5	2.33	3.33	1.67	3	2.33	1	2	1.67	2.67	1	2	0.67	3.33	0.33	0.33	1.33	2	0	0.67	0.33	1	1	1	0.33	0	0.67	0	1	0.33	1	0.33	0	0	1.67	1	0	0.33	0	0.67	0.67	0	0.33
MS_Copilot_46	10.65	10.65	5.56	4.63	5.56	4.17	3.24	4.17	2.78	4.63	2.78	2.78	0.46	0.46	1.85	1.85	1.39	0	1.39	1.39	0.46	2.31	1.85	0.93	0	0.46	0.46	0.93	0.46	0	0.46	0.46	0	0.46	0	0.93	0	0.46	0	0	0.93	0.46	0.46	0	0.93	0	0.93	0	0
MS_Copilot_47	11.36	9.16	6.23	9.52	6.23	6.59	4.03	3.3	2.2	1.47	2.56	1.83	2.93	2.93	2.2	0.37	1.83	1.47	1.1	1.47	0	0	1.1	1.1	0	1.1	0.37	0.73	0	0.73	0	0	0.37	0	0.73	0.73	0.73	0.73	0.73	0.73	0.73	0.37	0	0	0	0	0	0.37	0
MS_Copilot_48	9.63	10.74	4.81	6.3	7.78	4.81	4.44	4.07	3.33	3.33	4.07	1.85	1.11	1.11	1.11	1.11	1.48	0.37	1.85	2.22	0.74	0.74	0.74	0.37	0	0.74	0.37	0.74	0.37	1.11	0.37	0.37	0.37	0.37	0.74	0.37	0.74	0.74	0	0	0.74	0.37	0.74	0	0.37	0.37	1.11	0.37	0
MS_Copilot_49	9.55	9.55	5	7.27	7.27	7.27	3.64	3.18	3.18	1.36	3.64	1.36	1.82	1.82	0.91	0.45	1.36	0.45	0.91	0	1.36	1.82	0.45	0.91	0.45	0.91	0	0.91	0.91	0	0.91	0.45	2.27	0	0.91	0	0.45	0.45	0.45	0	0.45	0	0.45	0	0.91	0	0	0	0.45
MS_Copilot_5	11.11	9.57	5.86	5.56	6.79	3.09	3.7	1.85	2.78	1.85	3.4	2.47	2.47	1.23	0.93	2.16	1.23	1.85	1.23	1.23	2.16	0.93	0.93	0.62	0	0.93	0.93	0.93	0.31	0.31	0	1.23	0.62	1.23	0.93	0.31	0	0.93	1.23	1.23	0.93	0.31	0	0	0.31	0	0.31	0	0.62
MS_Copilot_50	12.7	8.73	5.56	8.33	7.14	4.76	3.57	1.98	2.38	2.78	3.97	2.38	1.59	2.38	1.19	1.19	1.59	2.38	2.38	1.59	0.79	0.79	0.79	1.59	0	1.19	0.79	0.4	0.79	1.19	0	0	0.4	0	1.19	0.79	0	0.4	0.4	0.4	0.4	0.4	0	0	0	0.4	0.79	0.79	0.79
MS_Copilot_6	16.34	11.76	5.88	3.92	5.88	4.58	3.27	2.29	3.59	4.25	3.27	0.98	0.65	0.98	0.65	0.98	0.98	0.33	0.33	1.96	1.63	0.33	1.63	1.63	0.65	0	0	0.33	0.98	0.33	0.65	0.33	0	0.33	0.65	0.98	0.33	1.31	0	0	0.33	0.65	0	0.33	0.65	0	0	0	0.65
MS_Copilot_7	9.8	10.09	6.34	6.34	5.76	4.9	3.75	2.59	2.59	2.59	2.31	3.17	0.86	2.02	0.58	3.46	0.86	1.73	0.29	1.73	0	0.86	0.86	1.44	0	0.86	0.58	1.44	1.15	0	0.29	0.29	0.29	0.29	0.58	1.15	0.29	0.29	0	0	2.59	0.29	0.58	0.29	0.29	0	0.29	0.29	0.58
MS_Copilot_8	13.62	11.11	6.81	8.96	6.81	3.58	2.87	2.87	2.51	2.15	3.94	0.72	3.58	1.79	0.36	1.79	1.43	0	1.08	0.72	0.72	0	0.36	0.36	0	0.72	0.36	1.08	1.43	0	1.08	0	0	0	0.36	0.36	0.36	1.08	0	0	0.72	0	0	0	0	0	0.36	0	1.43
MS_Copilot_9	9.61	7.83	6.05	8.19	6.41	4.98	4.63	2.85	3.56	1.78	2.49	2.49	1.07	2.14	0.71	1.07	1.42	1.07	1.07	1.07	0.71	0.71	0.36	0.36	0	0.71	0	2.14	0.71	0	0.71	0.36	1.07	0.36	1.07	0.71	1.07	0.71	0.36	0.36	1.42	0.71	0	0.36	0.36	0	1.07	0.36	0.36
Perplexity_1	14.98	8.32	4.49	9.65	7.99	2.83	2.16	3.99	2.16	3.33	5.99	0.67	1.5	4.16	1.5	2.16	3.16	0.5	0.67	1	1	1.33	0	0.83	0	1.5	0.83	1.16	3.33	0.5	0.17	0	0.17	0	0.17	0	1	0.17	0.67	0.67	0.17	0	0.33	0	0	0	0	0	0.5
Perplexity_10	17.89	7.35	4.47	5.75	7.67	3.19	4.79	1.92	2.56	3.51	2.24	0.96	1.92	2.24	1.28	0	0	0.64	2.88	2.56	1.6	1.6	0.32	1.28	0	1.6	1.6	0	0.32	2.24	0	0.64	0	0.64	0.64	1.6	0.64	0	1.6	1.6	0	0	0.64	0.32	0	0	0.32	0.96	0.64
Perplexity_11	12.61	11.46	7.45	7.45	6.3	4.3	4.01	3.72	2.87	4.01	4.3	1.15	2.29	0.86	1.43	1.43	0.57	0.86	0.57	0.29	1.15	1.72	0.29	1.43	1.43	0.57	0.57	0.29	0	0.57	0.57	0.57	0.57	0.57	0.29	0.57	0	0	1.15	1.15	0	0.57	0.29	0.29	0.29	0	0	0.57	0
Perplexity_12	12	9.23	4.62	8.92	7.08	4.62	4	2.46	4	3.08	3.08	2.15	2.15	3.38	2.15	1.85	1.85	1.85	1.85	0.31	1.23	0.31	0.31	0.92	0	1.54	0.92	0.62	0	0.31	0	0.62	0	0.62	0.31	0.92	2.46	0	0.31	0.31	0.92	0	0.31	0	0	0	0.31	0.31	0
Perplexity_13	16.08	8.63	6.67	9.41	5.49	5.1	5.49	3.92	1.57	1.57	2.75	0.78	1.96	0.78	1.57	1.18	1.57	0.39	2.35	1.18	0.39	1.57	0.39	0.39	0	1.18	0.78	0.78	0	0.39	1.18	0	0	0	0.78	1.18	1.96	0.39	0	0	0.39	0.78	0	0.39	0.78	0.78	0	0.39	0.39
Perplexity_14	17.17	10.54	7.83	8.13	6.33	3.31	3.01	3.61	3.01	2.71	3.31	0.3	2.11	2.11	0.6	1.51	3.01	0.3	1.81	1.51	1.2	1.2	0	0.6	0	0.6	0.6	0.6	0	0.6	0.9	0.3	0	0.3	0.3	0.6	1.51	0	0.6	0.6	0	0	0.6	0	0	0	0	0.3	0.3
Perplexity_15	8.81	11.08	7.67	6.53	5.4	5.11	3.41	4.26	3.12	3.12	3.12	2.56	1.14	2.84	0.85	1.99	1.7	2.56	4.55	0.57	0.85	1.14	0.85	0.57	0	0.28	0.28	1.14	0.85	0.28	0.57	0.57	0.28	0.57	0.57	0.85	0.28	0	0.28	0.28	1.14	0.57	0.28	0.28	0	1.14	0	0	0
Perplexity_16	14.8	9.95	3.57	8.67	4.08	4.08	5.87	1.02	1.53	5.1	1.53	1.79	1.28	1.79	1.53	2.04	1.53	1.53	2.55	3.57	0.51	0.51	0.51	0.26	0.26	2.3	0.26	0.51	0	0.26	1.28	0.77	0.51	0.77	0	1.53	0	0.51	0.51	0.51	0	1.53	0	0.51	0	0	0	0	0
Perplexity_17	15.69	9.13	2.81	8.9	4.22	4.68	3.98	1.87	0.94	2.58	2.58	1.64	0.47	2.34	0.47	1.41	1.41	1.17	1.41	3.04	0.47	0.47	0.7	0	2.34	1.64	0.47	0.7	0	0.7	1.17	0.47	0.47	0.47	0.47	1.17	0.23	0.7	0.94	0.94	1.64	0.7	0.23	0.47	0	0	0.47	0.23	0
Perplexity_18	12.77	8.16	5.32	9.93	6.38	5.32	3.55	3.9	1.42	4.61	3.55	0.71	3.19	2.48	1.06	2.13	0.35	0.71	2.84	2.84	0.71	0.71	0	1.42	0	1.42	0.35	0	1.06	0	1.06	0	0	0	0.71	1.06	1.06	0	0.71	0.71	0	0.71	0.35	0.35	0	0.71	0.35	0	0
Perplexity_19	7.5	10	9	9.5	7	7	4.5	6.5	2	4.5	3	1.5	5.5	2.5	1	1.5	1	1	1.5	0.5	0.5	0.5	0.5	0	0	0.5	1	1	0	0	0.5	0	0	0	1	0.5	1	0.5	0	0	0	0	0	0.5	0	0	0	0	0
Perplexity_2	15.98	7.16	3.31	9.37	7.71	3.31	2.48	3.58	2.75	1.65	6.89	1.38	0.28	3.86	1.1	1.65	3.31	0.83	1.93	1.1	1.38	0.55	0	0.55	0.55	2.48	1.1	0	3.58	0.55	0	0.28	0	0.28	0.28	0	1.65	0	1.1	1.1	0	0	0	0.28	0.28	0.55	0	0	0
Perplexity_20	14.24	11.19	10.51	7.46	7.46	4.41	3.73	2.71	2.37	3.05	3.73	0.34	3.05	0.34	0.68	2.03	2.71	0	3.05	0.34	1.36	0.68	0.34	0.34	0.34	1.36	0.68	0.34	0	0.68	1.02	0.68	0.34	0	0.68	0.68	0	0	0	0	0	0	0	0.34	0.34	0.68	0	0	0.68
Perplexity_21	13.03	10.42	5.86	8.14	6.19	3.91	5.54	2.93	4.89	0.98	1.3	2.93	1.95	2.61	1.95	0.98	1.63	2.28	0.65	0	0.65	1.95	0.33	1.3	0	1.3	0.98	0.65	0	0.65	0	0.98	0	0.98	0.33	0.33	0.33	0.65	0.33	0.33	0	0	0.33	0.65	0.33	0.33	0.33	0.98	0
Perplexity_22	13.82	12.35	4.41	7.65	7.65	5	3.53	2.35	4.12	5	4.12	0.29	2.94	1.76	2.35	0.29	0.88	0.29	0.88	1.47	1.18	0.88	0	1.18	0	0.88	0.29	0.29	1.47	0	0.88	0.29	0	0.29	0.29	0.88	1.47	0.29	0.29	0.29	0	0	0.29	0	0	0	0.29	0	0.29
Perplexity_23	14.55	9.87	3.64	7.27	4.94	3.12	5.71	2.34	3.64	3.64	3.12	3.12	1.56	2.34	2.6	0.78	1.82	3.12	0.78	2.08	0.78	1.3	0.26	1.3	0.78	1.3	0.52	0.78	0.26	0.26	0.26	0.52	0.26	0.26	0.52	1.04	0.52	0.26	0	0	0	2.08	0.26	0.26	0.26	0	0	0.26	0
Perplexity_24	14.2	11.08	7.39	6.82	4.55	3.98	3.12	3.12	3.69	3.41	3.69	1.14	2.27	1.42	0.57	1.7	1.42	1.14	2.84	1.42	1.14	0.85	0.28	2.27	0.57	0.85	0.85	0.57	0.57	0.28	0.28	0	0.85	0	0.28	0.57	0.57	0.28	0.85	0.85	0.28	0.28	0	0.28	0	0	0	0	0.57
Perplexity_25	13.19	11.46	9.38	6.25	7.64	3.82	3.12	5.56	5.56	2.08	4.51	0.35	2.43	0.35	2.08	1.04	2.08	0.35	3.12	0	0	0.69	0.35	0.35	0.69	0.69	0.69	0.35	0.69	0.69	0	0	0	0	0.35	0.35	0.69	0	0.35	0.35	0	0	0.35	0	0	0	0	0	0.35
Perplexity_26	13.76	11.8	7.58	5.34	5.9	5.06	2.53	2.81	4.21	4.21	4.49	1.12	1.97	1.12	0.56	0.56	1.69	0.56	2.25	1.4	2.25	0.84	0	1.4	0	1.12	0.56	0.84	1.4	1.12	0	0.28	0.28	0.28	0.28	0.56	0.28	0.28	0.56	0.56	0	1.12	0.56	0	0.56	0	0	0	0
Perplexity_27	10.86	8.95	7.03	10.22	6.71	3.83	3.83	3.83	1.28	3.19	2.88	0.96	3.51	2.88	1.28	1.92	2.24	0.64	0.96	0	0.64	1.6	0.32	0.64	0.64	0.32	1.6	0.64	0.64	0	0.64	0	0.96	0	0.32	0.96	0.96	0.32	1.6	1.6	0	0	0.32	0	0	0	0	0	0
Perplexity_28	10.97	9.35	4.52	10.32	4.84	9.03	0.32	3.55	1.61	4.84	0	1.29	2.26	3.87	1.61	1.94	0.65	0.32	3.23	1.94	0.97	1.61	0	0.32	0	0.97	0.97	0.65	1.94	1.29	0.65	0	0	0	0.32	0.32	0.32	4.84	0.65	0.65	0.32	0.65	0.32	0	0	0	0.32	0	0
Perplexity_29	13.28	11.07	5.17	8.86	5.9	5.9	4.8	2.95	3.69	2.58	3.69	2.95	1.85	1.85	1.48	1.11	1.48	2.21	3.69	0.74	0.74	0.37	0	1.11	0	1.48	1.11	0.37	0.37	0	0	0	0	0	0	0.74	0	0.37	0.37	0.37	0.37	0.74	0	0	0	0	0	0	0
Perplexity_3	10.62	8.12	6.56	9.69	5.62	3.44	2.19	1.56	2.5	3.12	5.62	2.81	3.75	3.12	2.5	0.94	0.62	2.19	2.5	1.25	1.25	0.31	0.31	0	0	0	0.62	0	1.25	0.31	0.31	1.25	0	1.25	1.25	0.94	0.31	0	0.31	0.31	1.25	0.94	0.31	1.25	0	0	0.62	0	0.31
Perplexity_30	13.43	9.72	8.8	8.56	5.09	3.24	3.24	4.4	1.85	2.08	2.78	2.31	3.47	0.93	1.16	2.55	2.08	1.62	0.93	0.23	0.69	2.31	0.46	0.46	1.16	1.16	0	0.23	0	0.23	0	0.46	0.69	0.46	0.23	0.93	0.23	0.46	1.62	1.62	0.46	0	0.69	0.23	0	0.23	0	0.23	0
Perplexity_31	16.63	13.3	6.65	6.18	5.46	3.8	4.75	2.85	3.33	1.9	2.38	2.14	3.33	0.71	2.14	1.43	0.24	1.9	0.71	0	1.19	1.43	0.24	1.43	0	0.95	1.43	0.24	0.24	1.43	0	0	0.24	0	0.24	1.66	0	0	0.71	0.71	0	0.24	0	0.24	1.43	0	0	0	0.71
Perplexity_32	16	14.91	8	6.91	5.09	1.82	4	2.18	2.55	1.82	2.91	0.36	1.82	0.73	1.09	2.18	1.09	0.36	1.45	1.09	0.36	1.45	0	0.36	0.73	1.45	2.18	0.36	0.73	0	0	0.36	0	0.36	0.36	1.82	0	0	1.09	1.09	0	0	0.36	0.36	0.73	0	0	0	0.73
Perplexity_33	10.59	9.56	5.68	10.08	7.24	3.62	3.88	3.88	2.33	6.2	2.33	3.62	3.88	3.88	0.78	3.36	0	2.07	0.52	0.78	0	0.78	0.26	0.52	0	0.78	1.03	1.55	0	0	0.78	0.26	1.55	0.26	0.26	0.26	0.26	0	0	0	0.52	0	0	0	0.26	0	0.26	0	0.26
Perplexity_34	15.61	13.06	7.01	7.96	6.05	5.73	2.87	2.87	2.23	7.32	4.14	0.64	1.91	0.32	1.27	0.96	1.91	0.32	0.32	0.32	1.27	0.96	0	0.96	0.32	1.59	1.59	0.32	0	0	0.64	0	0	0	0	0.32	0.32	0.32	0.32	0.32	0	0	0	0.32	0	0	0	0	0.64
Perplexity_35	14.5	10.5	8	10	6.25	4.75	3	3	3.75	2.75	4.25	1.25	3.5	1.25	0.75	0.5	1.75	0.5	3	1	0.25	1.25	0.75	0.75	0	0.75	0	0.75	0	1.5	0.25	0.5	0.25	0.5	0.75	0.75	0.25	0.5	0.25	0.25	0	0	0.25	0.5	0	0	0	0.25	0.25
Perplexity_36	11.48	11.73	9.95	6.12	5.36	5.87	4.08	4.08	3.83	2.04	2.3	1.79	3.57	0.26	0.77	2.55	1.53	0.77	1.02	0.51	1.02	1.79	0	0.26	0.51	0.26	0.51	0.51	0.26	0.26	0.51	1.02	0	1.02	0.77	0.26	0.26	0.26	1.02	1.02	0.77	0.51	0.26	0.26	0.26	0	0.26	0.77	0
Perplexity_37	17.63	10.03	3.34	6.38	4.86	4.56	4.26	0.91	2.74	2.43	3.04	1.82	0.61	1.52	1.52	0.91	1.22	1.82	1.52	2.13	1.52	0.91	0.61	0.3	2.13	1.82	0.61	0	0.3	0	0.61	1.22	0	0.91	0.91	1.52	1.52	0.3	1.22	0.91	0	1.22	0.61	0.61	0.3	0	0	0	0.3
Perplexity_38	16.58	10.79	7.89	8.42	6.84	4.74	3.95	2.11	2.89	3.68	3.68	1.05	2.89	0.26	0.53	1.58	1.58	0.26	2.63	0	1.58	1.05	0.26	1.05	0	1.84	1.05	0.26	0.26	0.26	0	0.26	0	0.26	0	0.79	0.26	0.26	0.26	0.26	0	0	0.53	0	0	0.26	0	0.26	0.26
Perplexity_39	10.77	10.77	7.18	7.18	5.5	7.89	0	2.63	3.35	3.83	0	3.11	2.87	1.2	3.83	1.67	1.44	1.91	1.2	1.91	0.72	1.2	0.72	1.2	0.24	1.2	0.48	0.48	0.24	0	0.24	0.24	0.24	0.24	0.48	0.96	0	3.59	0	0	0.48	0.48	0.24	0.24	0.24	0	0	0.24	0
Perplexity_4	19.53	7.87	10.79	6.41	9.04	6.71	4.96	2.33	1.75	4.37	3.79	0.29	1.46	0.29	0.87	0.58	3.21	0.29	3.5	1.46	0.29	0.29	0	0	0	0.29	0.87	0	0	0.87	0.29	0	0	0	0.29	0.29	1.17	0	0.29	0.29	0	0	0.58	0.58	0	0.58	0	0	0
Perplexity_40	15	10	7.22	7.78	5.56	5	2.22	2.78	5.28	0.83	3.61	1.11	3.06	2.5	0.83	1.94	2.78	0.83	2.78	0.56	0.28	0.83	0	0.28	0.83	1.39	0.83	1.11	0	0	0.83	1.11	0.28	1.11	0	0.56	0.56	0.28	0	0	0.28	0.28	0.28	0	0	0	0	0	0
Perplexity_41	12.21	9.57	4.95	8.25	5.94	4.29	4.29	3.96	4.29	1.98	2.64	1.65	4.29	2.64	2.31	2.97	1.98	0.99	0.33	0.99	0.33	0.99	0.33	1.65	0.33	0.66	0.33	1.65	0	0	0.99	0	0	0	0.99	0.33	0.33	0.33	0.33	0.33	0.33	0.99	0	0	0	0	0	0	0
Perplexity_42	13.98	8.81	3.34	7.6	6.38	5.47	5.47	2.74	1.82	3.95	2.74	1.82	0.3	1.22	2.13	1.22	2.13	1.52	1.22	2.43	0.61	0.61	1.22	0.91	0	1.82	0.61	1.22	0	0.91	0.61	0.3	0.3	0.3	1.52	1.82	0.61	0	0.91	0.91	0	1.52	0	1.52	0	0	0	0	0.3
Perplexity_43	11.99	11.99	6.51	7.19	6.51	6.85	5.14	4.11	4.45	1.71	3.42	2.4	3.08	1.71	1.37	0.68	1.03	2.05	1.03	0.68	1.37	0.68	0	0.34	0	0.68	1.03	0.68	0	0.34	1.03	0	0.34	0	0.34	0.68	0	0	0.34	0.34	0	0.34	0.34	0.34	0.34	0	0.34	0	0
Perplexity_44	15.38	12.74	4.33	6.73	3.85	4.33	2.4	0.96	2.64	2.64	3.12	1.92	1.2	1.2	1.2	2.64	0.72	1.92	1.68	3.37	0	0.96	0	0.24	0	1.44	0.96	0	0.48	0.72	1.44	0	0.48	0	0.48	0.48	1.2	0	2.16	2.16	0	0.96	0.96	0.24	0.24	0	0	0	0.24
Perplexity_45	12.46	9.51	8.2	7.87	5.25	1.31	4.59	4.59	3.28	1.31	2.95	1.97	2.95	1.64	0.33	3.61	0.98	1.31	2.95	0.66	1.97	1.64	0	0.66	0	1.31	0.66	0.33	0.33	1.31	0	0.33	0	0.33	1.64	0	0.98	0	0	0	0.33	0.33	0.66	0.98	0	1.31	0	0.66	0.66
Perplexity_46	13.64	10.23	3.98	9.09	7.1	3.12	3.41	2.27	1.7	3.98	3.98	0.85	1.7	1.7	0.28	2.56	1.14	0.28	2.27	3.12	0.28	0.28	0.57	0.28	0	1.99	0.57	1.14	0.85	1.14	0.28	0.57	1.14	0.57	1.14	1.7	1.42	0.57	0.57	0.85	0	0	0	0.85	0	0	0.28	0	0.28
Perplexity_47	12.33	10.27	3.42	10.62	4.79	4.45	2.05	2.05	3.08	3.08	4.79	1.03	1.37	3.77	2.05	3.08	1.71	1.03	3.77	1.03	1.03	0.68	0	0.34	0	0.34	0.68	1.03	0.68	0.34	0	0	1.03	0	0.34	2.05	0	0	0	0	1.03	0.68	0	0	0	0	0	0	0
Perplexity_48	16.28	10.59	1.81	8.27	5.94	2.84	2.58	4.39	3.36	3.62	3.88	0.78	1.29	2.07	2.33	1.29	0.78	0.78	2.07	1.29	1.03	1.55	0.52	0.78	0.52	1.29	0.78	1.29	0.26	0.52	0	0.78	1.55	0.78	0	1.29	0	0.26	0.26	0.26	1.03	0.52	0	0	0	0	0.52	0.26	0.26
Perplexity_49	10.29	8.58	3.92	9.56	3.43	5.15	3.68	2.45	2.21	3.43	2.7	3.68	1.96	3.43	2.7	3.19	0.74	3.43	0	3.68	0.25	0.98	0.25	0.25	1.72	1.47	0.25	1.96	0	0	0.25	0.25	0.49	0.25	0.25	0.25	0	0	0.25	0.25	1.96	1.23	0.98	0	0.25	0	0.25	0.25	0.25
Perplexity_5	8.84	9.34	6.31	7.58	6.06	5.3	3.28	3.03	2.27	4.8	2.78	1.52	4.55	3.79	0.76	1.52	0.76	1.01	1.01	1.01	1.01	1.77	0.76	1.26	0	1.01	1.01	0.76	0	0	0.51	1.26	0	1.26	0.25	0.51	0.76	0.51	1.26	1.26	0	0	0.25	0	0.25	0	0	0.25	0.25
Perplexity_50	11.4	10.1	5.86	8.14	7.49	6.84	3.91	0.98	3.26	4.89	3.91	0.98	3.91	0.65	1.3	1.3	1.3	0.65	0.65	4.23	0.65	0.33	0.33	0.98	0.33	2.61	1.63	0	0.33	0.33	0.65	0	0	0	0.98	0.98	0.33	0.65	0.98	0.98	0	0	0	0.65	0.33	0.65	0	0	0
Perplexity_6	12	11.64	3.27	10.18	6.18	3.27	2.55	4.36	2.55	3.27	5.09	1.45	3.27	3.27	2.18	1.09	1.82	1.09	0.36	0.36	2.18	0	0	2.18	0	1.82	0.36	0.36	1.09	0.36	0	0	0	0	0	2.18	0.73	0	0	0	0	0.36	1.09	0	0	0	0	1.09	0
Perplexity_7	12.04	12.77	4.01	8.03	6.57	4.38	2.92	4.74	2.92	5.11	3.65	0.73	2.92	2.55	3.65	2.92	1.82	0.73	0	0	1.09	0.36	0	0.36	0.73	1.46	2.19	1.46	0	0	0.36	0	0	0	0.36	0.73	0.36	0	0	0	0	0	0.73	0	0	0	0	1.46	1.09
Perplexity_8	12.05	11.51	6.58	9.32	4.66	5.48	4.38	4.93	2.47	2.47	2.74	0.82	3.29	3.01	1.1	1.1	1.37	0.82	1.64	1.1	0.82	0.55	0.55	0.55	0.27	0.82	1.1	1.92	0.27	0.27	0	0.55	0.27	0.55	0.55	0.27	0.55	0	0.27	0.27	0.27	0.82	0.27	0.27	0	0	0.55	0	0
Perplexity_9	14.41	7.21	4.28	8.78	6.53	4.5	2.25	1.13	3.15	1.35	5.63	1.13	2.48	3.15	0.9	1.13	1.58	0.9	1.8	2.48	0.9	2.25	0.23	0.45	0.45	1.8	1.13	0	1.58	0.68	0	0.45	0	0.45	1.58	0.68	1.13	0	1.35	1.35	0	0.68	0.23	1.35	0.23	0	0.23	0.23	0.23
[truncated: 170 more columns]
