# Supplementary material for: Detecting “large language models fingerprint” for Japanese texts generated by six LLMs
Source: Front Artif Intell. 2026 Jun 22;9:1771115. doi: 10.3389/frai.2026.1771115 (PMC13333630; doi:10.3389/frai.2026.1771115)
Supplement: Supplementary file 2 [file Data_Sheet_2.csv]

class	-i-êÊ_®-©§	¼-êÊ_-i-êÊ	-AÌ»_¼-TÏÚ±	®_L-å_	¼-TÏÚ±_-i-êÊ	¼-TÏÚ±_®-©§	L-Ç__¼-êÊ	-i-êÊ_¼-TÏÚ±	¼-êÊ_-AÌ»	¼-êÊ_¼-TÏÚ±	-AÌ»_¼-êÊ	¼-êÊ_¼-êÊ	®-©§_®	¼-TÏÚ±_¼-êÊ	¼-`e®ê²_®	¼-TÏÚ±_¼-Úö-êÊ	¼-êÊ_¼-Úö-êÊ	-i-êÊ_¼-`e®ê²	¼-Úö-êÊ_-i-êÊ	®-©§_®-Úö	¼-TÏÚ±_-AÌ»	®_¼-êÊ	¼-TÏÚ±_¼-TÏÚ±	-W_L-Ç_	L-Ç__¼-TÏÚ±	®_¼-TÏÚ±	¼-êÊ_¼-Úö-`e®ê²	-À§_¼-êÊ	-Ú±_®-ñ©§	®-©§_¼-ñ©§-êÊ	¼-ñ©§-êÊ_-i-êÊ	¼-TÏÚ±_-À§	®-©§_-Ú±	®_®	¼-Úö-êÊ_-AÌ»	¼-Úö-`e®ê²_®	¼-êÊ_-À§	®-ñ©§_®	®-©§_L-Ç_	¼-êÊ_-i-Aê	¼-`e®ê²_¼-Úö-êÊ	-À§_¼-TÏÚ±	-i-êÊ_-W	®-©§_¼-ñ©§-Â\	-i-êÊ_-AÌ»	-i-êÊ_¼-êÊ	¼-ñ©§-Â\_-AÌ»	®-Úö_®	-AÌ»_¼-`e®ê²
Claude3.5_1	4.18	2.59	3.78	3.39	3.59	1.79	2.79	1	1.99	1.79	2.79	1.59	3.78	0.6	1.79	1	1.39	0.4	1.2	1	1.59	1.59	0.2	0.8	1	1.39	0.8	0.8	1.39	0.6	0.8	1	2.79	0.4	0.6	1	0.4	1.2	0.2	0.8	0.4	0.4	0.4	0.2	1.39	0.2	0.2	0.4	0.2
Claude3.5_10	2.98	2.98	2.06	3.67	3.21	2.29	2.06	2.29	3.44	2.52	2.29	0.46	3.21	2.52	2.29	0.92	1.61	1.38	0.92	1.38	0.46	2.75	0.92	0.46	0.69	1.15	2.06	1.15	0.69	0	0.23	0.46	0.46	0.23	0	1.15	0.92	1.15	0	0.92	0.46	0.46	0.46	0.23	0.46	0.23	0.46	0.46	1.15
Claude3.5_11	3.36	2.99	4.66	3.17	4.1	2.05	1.87	1.31	4.29	1.87	3.36	2.24	2.61	2.8	1.31	0.93	1.87	1.49	0.75	0.75	0.93	0.93	0.93	1.31	0.93	1.12	0.93	0.19	1.12	0.37	0.37	0.93	1.49	0	1.12	0.75	0.37	1.49	0	0.75	0	0.56	0.93	0	0.56	0.19	0.37	0.37	0
Claude3.5_12	3.14	2.69	4.48	3.14	3.14	2.02	2.24	2.47	2.91	2.69	1.79	2.47	3.14	2.47	2.02	2.69	1.12	0.9	2.02	0.67	1.35	1.12	0.22	1.57	1.35	1.35	0	0.67	1.12	0.9	0.67	0.9	1.12	0.45	1.35	0.22	0.22	0.9	0	0.67	0.45	0.22	0.45	0	1.35	0.45	0.45	0	1.12
Claude3.5_13	3.81	2.91	5.83	2.91	5.16	2.24	2.47	2.47	2.91	2.47	2.47	1.35	3.36	3.59	1.12	1.57	1.35	0.9	0.45	0.22	2.02	0.9	2.69	1.35	1.35	1.57	1.12	0.22	0.45	0.45	0.22	1.12	1.12	0	1.35	0.9	0	0.67	0.22	1.12	0.45	0.9	0.67	0.22	0.9	0.22	0.45	0.22	0.45
Claude3.5_14	3.44	2.58	4.3	4.09	3.23	1.94	2.58	1.94	1.72	2.37	2.37	1.72	3.23	1.08	1.51	2.37	1.72	0.86	0.86	0.43	2.15	1.08	1.29	0.86	1.08	0.65	0.65	0.65	0.86	1.29	1.29	0.65	0.65	0.43	1.29	0.65	0.43	1.51	0	0.86	0.22	0.65	0	0	0.86	0.22	0.43	0	0.65
Claude3.5_15	4.69	3.07	4.51	2.89	4.15	2.17	2.17	1.99	3.07	1.44	1.26	0.9	1.44	2.35	2.53	1.44	1.08	1.08	0.9	0.9	1.44	1.62	2.53	0.54	1.81	1.08	0.72	1.26	0.9	0.72	0.54	1.08	0.9	0.54	0.72	0.54	0.72	1.26	0.36	0.54	0.54	0.36	0.18	0.18	0.54	0.54	0.72	0.36	0.72
Claude3.5_16	2.88	3.99	2.88	3.55	3.1	2.88	3.55	2.44	2.66	2.66	2.44	1.55	2.22	2.44	1.55	0.44	1.77	1.33	0.89	1.55	1.33	1.33	0.67	0.67	1.55	0.89	0.22	0.89	1.55	0.67	0.44	0.22	1.55	0.44	1.11	0.44	0.67	2.44	0.89	2	0.44	0	0.67	0	0.22	0.44	0.44	0.44	0
Claude3.5_17	2.59	3.19	3.78	4.38	3.59	2.19	2.59	2.19	2.99	2.59	2.99	2.59	3.78	1	2.79	1.59	1.39	1.39	0.4	0.6	1.2	1.79	0.8	0.8	0.6	1.59	0.6	0.2	1.39	0.2	0.4	1	1.2	0.4	1	0.4	0.4	1.2	0	1.2	0.2	0.4	0	0	1.2	0	0.4	0.2	0.2
Claude3.5_18	3.05	4.95	4.19	3.05	2.67	3.24	3.43	2.48	2.48	0.76	1.9	2.29	3.05	2.1	1.71	1.33	2.48	1.71	1.9	1.33	0.76	1.71	0.57	1.14	1.52	0.95	1.14	0.95	1.14	0.19	0.19	0.95	1.14	0.95	0.38	1.33	0.38	0.95	0.38	1.71	1.14	0	0.38	0.19	2.48	0.19	0.57	0.38	0.57
Claude3.5_19	3.29	4.2	5.67	4.02	3.47	2.19	2.01	2.93	2.56	2.56	1.65	1.65	3.47	2.93	2.01	3.11	0.73	1.1	1.83	0.55	1.46	1.46	1.1	1.1	1.83	1.28	0.73	0.91	0.55	0.73	0.55	1.28	0.91	0.55	0.73	0.73	0.37	0.55	0.37	0.37	0.37	0.73	0.91	0.18	1.1	0	0.37	0.18	0
Claude3.5_2	3.89	3.04	4.05	3.72	2.7	2.2	3.04	1.69	3.38	1.86	1.86	1.86	3.04	1.86	2.2	0.34	1.35	1.52	1.35	0.34	1.86	1.86	0.51	0.84	0.68	1.35	1.52	0.34	1.52	0.34	0.34	0.68	1.86	0.51	0.17	1.69	0.68	1.01	0.34	0.34	0.51	0.17	0.17	0.17	0.68	0.17	0.51	0.17	0.84
Claude3.5_20	3.29	4.2	5.67	4.02	3.47	2.19	2.01	2.93	2.56	2.56	1.65	1.65	3.47	2.93	2.01	3.11	0.73	1.1	1.83	0.55	1.46	1.46	1.1	1.1	1.83	1.28	0.73	0.91	0.55	0.73	0.55	1.28	0.91	0.55	0.73	0.73	0.37	0.55	0.37	0.37	0.37	0.73	0.91	0.18	1.1	0	0.37	0.18	0
Claude3.5_21	2.88	3.6	2.88	3.36	2.4	3.36	1.68	2.16	3.36	1.68	4.56	3.6	2.88	1.2	2.16	2.88	0.72	1.2	1.68	0.72	0.72	1.68	0.72	0.96	1.68	0.72	0.96	0.72	0.48	0.24	0.72	1.2	0.24	1.2	1.2	0.72	0.48	0.48	1.2	0.96	0.96	0.72	0.24	0	0.96	0.48	0.72	0.24	0.72
Claude3.5_22	6	4.44	2.44	3.33	3.33	2	2	1.33	3.56	1.56	2.44	1.78	3.78	2.22	2.89	1.11	0.22	1.33	2	1.33	0.89	1.11	0.89	1.56	1.33	2	0.89	0.67	0.67	0.89	0.89	0.67	0.67	0.22	0.44	0.67	0.67	0.67	0	1.11	1.78	0.67	0.89	0	0.44	0.67	0	0.44	1.78
Claude3.5_23	2.23	3.9	1.67	3.34	2.51	2.51	2.79	2.23	1.67	3.9	3.34	3.06	1.39	1.11	3.06	1.95	2.23	1.95	1.67	1.39	0.84	1.39	0.56	0.84	0.56	0.56	1.39	0.56	0.56	0.56	0.84	0.84	0.28	1.11	1.11	0.56	0.28	1.11	0	0.84	0.28	0	0.84	0.84	0.84	0	0.28	0.84	0
Claude3.5_24	3.11	3.63	4.15	3.63	2.85	2.85	4.15	2.07	3.37	1.3	2.59	3.11	2.59	0.52	2.59	1.3	1.3	1.55	0.78	0.52	0.78	1.81	0.26	1.04	0.26	2.07	2.33	1.04	0.78	0.78	1.04	1.3	0.78	1.04	1.04	2.07	0.52	0.78	0.52	0	0.52	0.78	0.52	0	1.04	0.26	0.52	0.26	0
Claude3.5_25	4.31	3.35	2.87	3.59	3.11	2.15	1.91	2.63	4.31	0.96	2.63	1.91	1.67	1.67	4.07	1.2	0.72	1.2	1.91	1.67	0.96	2.87	0.48	0.96	0.72	1.44	2.39	0.48	0.48	0.72	0.96	0.72	0.24	0.96	0.48	1.44	0.96	0.48	0.48	1.2	1.2	0.72	0.48	0.24	0.48	0.24	0.24	1.2	0.96
Claude3.5_26	2.7	4.85	2.7	3.23	2.43	2.16	4.04	1.08	1.08	2.43	4.04	1.89	2.43	1.35	1.62	0.27	1.89	1.89	0.81	1.08	2.96	1.62	0	0.54	1.62	2.16	3.5	1.89	0.81	0.81	0.81	1.89	0.27	0.54	0.81	2.43	0.27	0.81	0.27	1.08	1.35	0.27	0	0	1.08	0	0.27	0.27	0.27
Claude3.5_27	3.07	4.86	1.79	3.58	1.79	2.56	3.07	1.53	3.07	2.3	3.84	3.07	1.79	2.05	3.07	0.77	0.77	1.28	1.28	1.28	1.28	2.3	0.51	0.26	0.26	1.53	2.81	0.26	0.51	0.26	0.51	0.77	0.77	1.79	0.26	2.3	1.28	0.26	0.51	1.79	0.26	1.02	0.26	0.26	0.77	0.77	0.26	0.77	0.77
Claude3.5_28	2.17	5.28	1.86	3.42	1.55	2.8	2.8	1.86	0.62	1.86	3.42	3.11	1.86	0.31	3.42	0	3.11	1.24	0.93	1.24	3.42	3.11	0	0.31	0.93	2.17	3.42	0.62	0.93	0.31	0	2.17	0.31	1.24	1.24	3.11	0	0.62	0.31	0.62	0.93	0.93	0.62	0	0.31	0	0.31	0.31	0.31
Claude3.5_29	2.3	3.28	1.97	3.93	2.3	1.97	3.28	1.64	2.62	3.28	3.93	1.97	2.95	1.64	3.28	1.31	2.62	1.31	0.66	0.66	1.31	2.62	0	0.66	0.33	3.28	3.28	0.98	0.66	0	0.33	0.98	0.33	0.98	1.97	3.61	0.33	0.33	0.33	0.33	0.66	0.66	0.66	0	0.98	0	0.33	0.33	0.98
Claude3.5_3	2.12	4.03	4.03	1.69	3.18	2.75	1.06	2.33	3.81	3.39	3.18	2.54	3.18	5.3	1.69	1.27	0.42	1.69	0.21	0.42	0.64	2.12	2.33	0.42	0	1.91	1.69	0.85	0.85	0.42	0	0.85	0.64	0	0.85	2.12	0.64	0.64	0	1.06	0	0.42	0	0.42	1.06	0.21	1.06	0	0.42
Claude3.5_30	1.76	3.53	2.02	4.28	3.27	2.02	3.27	1.76	1.76	3.02	3.27	2.77	1.51	1.26	4.03	0.5	2.52	1.26	1.26	1.01	2.27	2.27	0.5	1.51	1.01	2.52	2.52	1.26	0.25	0.76	0.5	1.26	0.25	1.01	0.25	1.76	0.5	0.5	0.25	0.25	0.76	0.5	1.01	0.25	1.51	0	0.5	0.76	0.76
Claude3.5_31	3.78	3.24	4.86	3.51	2.16	1.89	5.68	0.81	1.62	3.51	2.43	3.24	1.62	1.35	1.89	1.08	4.05	0.54	1.89	1.62	2.7	0.81	4.05	0.27	0.54	1.62	0.27	0.81	0.27	0.54	0.27	0.54	0	0.81	1.35	0.81	0	0.27	0.27	0.81	0	0	0.27	0.27	0.81	0.81	0.27	1.08	0
Claude3.5_32	1.99	3.12	4.26	3.69	1.99	2.56	2.84	1.42	3.41	2.27	2.56	3.98	1.7	1.42	2.56	1.14	1.7	1.42	1.7	0.85	1.42	1.7	1.99	1.14	1.14	0.85	0.57	1.14	0.57	0.28	0.28	2.27	0.28	0.85	0.57	0.85	0.57	0.85	0.57	0	0.85	0.28	0	0	1.7	0	0	0.57	0.85
Claude3.5_33	2.48	4.22	3.47	3.97	1.99	1.49	2.48	1.24	2.23	3.47	2.73	1.24	1.74	1.74	2.98	0.25	1.49	1.74	1.24	1.49	1.74	1.99	0.25	0.25	0.5	0.74	1.49	1.74	0.74	0.5	0.74	1.74	0.5	1.24	1.24	1.24	0.25	0.74	0	0.74	0.74	0.25	0.25	0	0.99	0.25	0.5	0.99	0.74
Claude3.5_34	4.57	4.57	2.86	4	3.71	1.71	3.43	2	2.29	2.57	3.43	0.29	2	1.43	2.29	2	4	1.14	2	1.43	1.71	0.86	1.14	1.14	0.29	1.14	1.14	1.43	0.29	0.57	0.57	0.57	0.57	0.57	0.86	1.14	0.57	0	0.29	0.57	0	0.86	0.57	0.86	0.86	0.29	1.14	0.86	0.57
Claude3.5_35	2.87	3.92	2.87	4.18	1.83	2.61	2.87	1.57	3.13	1.83	3.39	2.09	2.09	1.57	2.61	2.09	1.83	1.31	2.09	1.04	0.78	1.04	1.57	0.78	1.31	1.04	0.78	0.78	0.52	0.52	0.52	0.78	1.31	1.31	1.04	0.52	1.04	0.78	0.78	0.52	0.78	1.31	0.52	0	0.26	0.52	0.52	0.26	0.52
Claude3.5_36	3.13	4.18	1.83	4.18	2.09	3.39	2.61	2.09	2.87	2.87	2.87	1.04	2.61	2.09	3.13	1.04	0.78	2.09	2.09	1.57	1.31	1.57	0	1.31	1.04	1.83	1.31	1.04	0.52	0.26	0.78	1.04	0.78	1.57	0.78	1.57	0.78	0.78	0.26	0.26	1.57	0.52	1.31	0.26	0.26	0.52	0	0.78	1.31
Claude3.5_37	2.51	3.63	3.63	3.35	2.23	3.07	1.96	2.51	3.07	2.51	3.91	2.51	1.12	1.12	2.23	3.63	0.28	1.4	1.68	0.56	2.23	1.68	0.84	0.56	0.56	1.4	2.51	1.4	0.56	0.28	0.28	1.12	1.12	0	1.12	1.96	0.84	0.84	0	1.12	0.28	0.56	0.28	1.12	0.56	0	0.28	0.56	0.56
Claude3.5_38	3.79	4.03	3.32	3.79	4.03	2.61	3.08	1.66	3.55	1.66	2.37	1.9	2.37	0.95	2.61	0.71	1.18	1.66	0.95	1.18	1.42	1.18	1.9	0.24	1.42	3.08	1.66	0.71	0.24	0.47	0.71	0.47	0.24	1.18	0	2.61	0.47	0.24	0.47	0.24	0.24	0.24	0.71	0.24	0.71	0.71	0.47	0.71	0.47
Claude3.5_39	2.36	2.88	3.14	1.57	4.19	1.57	2.36	1.57	3.66	2.36	3.14	1.05	0	1.83	4.45	1.57	0.26	2.36	0.52	1.57	1.05	2.36	0.52	0.79	0.79	2.62	2.09	0.52	0.26	0.79	0.26	0.79	0	3.14	1.31	1.83	0.79	0.26	0.26	0.79	0.52	0	0.52	0.26	0.52	0	0.52	0	0.52
Claude3.5_4	2.68	2.33	5.9	3.58	4.47	2.5	3.04	1.97	2.5	4.29	2.15	2.5	3.04	1.07	0.89	2.33	0.89	1.07	0.72	0.36	3.04	1.25	2.15	1.43	1.25	1.07	1.25	0.72	0.36	0.36	0.36	1.61	0.72	0.18	0.54	1.43	0.36	0.36	0.54	1.07	0.18	0.36	0.18	0.18	1.43	0.36	0.36	0.18	0
Claude3.5_40	3.98	3.18	2.92	3.71	3.98	2.12	2.12	1.33	2.65	2.65	2.65	1.59	1.86	2.12	3.45	2.39	1.59	1.33	1.86	0.8	1.33	1.86	0.8	1.59	1.06	1.59	1.33	0.8	1.06	0.53	0.27	0.53	1.06	1.06	1.06	0.8	0.53	0.27	0.27	0.53	0.27	0.8	0.8	0.53	0.8	0	0.27	0.53	1.59
Claude3.5_41	3.02	5.81	3.49	3.95	2.56	2.79	3.02	2.33	2.56	2.09	3.95	3.49	1.86	0.7	3.49	3.02	1.4	1.63	1.4	0.47	1.16	1.86	1.16	1.63	2.09	1.16	1.4	0.7	0.47	0.47	0.47	1.16	0.93	0.7	2.09	1.16	0.7	0.47	1.4	0.47	0	0.23	1.16	0	0.7	0.93	0	0.47	0.47
Claude3.5_42	2.95	2.65	2.65	4.13	3.54	1.18	2.95	1.47	3.24	2.95	3.24	3.83	2.65	2.36	2.36	1.18	2.06	1.18	0.59	0.88	1.77	1.18	0.88	0.59	0.29	2.06	0.59	0.29	0.29	0.29	0.59	1.47	0.29	0.88	1.18	0.88	0	0.88	0.29	1.47	0.29	0.59	0	0.29	0.88	0	0.29	0.88	1.47
Claude3.5_43	3.27	3.06	3.67	3.27	1.84	2.86	2.45	1.22	3.27	2.45	2.86	2.24	2.86	0.61	1.84	1.63	2.04	0.61	1.43	0.61	0.82	2.04	0.82	1.02	0.82	0.61	1.43	1.84	0.2	0.41	0.2	1.43	0.41	1.02	1.02	0.61	0.61	0.41	0.41	0.2	0.82	0	0.2	0.2	0.61	0.41	0.2	0.41	0.2
Claude3.5_44	2.75	3.67	1.61	3.67	3.67	2.06	2.06	1.83	1.83	3.9	2.52	1.61	1.15	1.15	4.36	0.46	0.69	2.06	0.92	0.92	1.83	2.75	0.23	1.15	0.69	2.06	2.98	0.46	0.92	0	0	0.92	0.92	0.92	0.23	2.06	0.46	1.15	0.46	0.69	0.92	0.23	0.92	0.46	0.23	0.23	0.23	0.46	0.69
Claude3.5_45	3.26	1.5	2.51	4.01	3.76	1.5	2.26	1.25	2.01	3.26	2.01	1.25	2.26	1.75	3.01	1.75	1.25	1.5	1.5	1.25	1.5	1.25	1	1	0	1.5	1.25	0.5	0.5	0.75	0.5	1.5	0.5	1	1	1.25	0	0.75	0.5	0.75	1.5	1	0.25	0	0.25	0	0.5	1	1
Claude3.5_46	3.42	3.42	4.47	4.21	2.37	2.37	1.84	1.84	3.95	1.32	2.11	3.16	2.11	0.79	3.42	1.84	1.05	0.53	1.58	1.32	1.05	2.37	0.79	0.79	0.53	1.58	1.58	0.79	1.05	0.79	0.26	1.05	0.79	0.53	0.53	1.32	0.53	1.32	0.79	0	1.32	0.26	0	0.26	1.05	0.26	0.26	0.53	1.05
Claude3.5_47	2.77	3.53	3.27	3.53	2.77	1.76	3.78	1.51	3.78	3.27	4.28	3.27	1.76	1.01	2.77	2.27	1.26	1.51	1.26	1.26	1.26	2.02	0.5	0.5	0.5	1.76	2.02	0.5	0.5	0	0.5	0.76	0.5	1.26	1.26	1.51	0.5	0.5	0.5	1.01	0	0.25	0	0	0.76	0	0	1.01	0.76
Claude3.5_48	3.28	2.58	3.98	3.51	4.45	1.87	2.34	1.87	5.39	3.28	3.04	3.75	3.04	0.47	3.04	0.47	0.94	1.41	0.7	0.47	1.87	2.58	0.47	0.94	0.47	1.64	1.41	1.64	0.47	0.23	0.23	0.94	0.94	0.7	0.23	1.17	0.47	0.94	0.23	0.94	0.47	0	0.23	0.23	0.23	0	0.23	0.23	1.41
Claude3.5_49	2.95	2.95	2.3	4.26	3.28	2.62	1.64	1.97	2.3	2.3	3.28	1.31	2.62	1.97	2.3	0.66	1.31	2.62	0.98	0.98	2.62	1.97	0.66	0.33	0.98	1.31	1.97	0.98	0.33	0.66	0.33	0.98	0.33	1.64	0.98	1.97	0.98	0.33	0	0.98	1.64	0.66	0	0.33	0.66	0	0.33	0.66	0.98
Claude3.5_5	1.55	3.61	3.27	3.96	1.38	2.93	2.75	1.55	3.1	2.93	3.1	1.55	3.44	3.61	1.2	0.86	1.2	1.2	1.03	0.86	1.72	1.72	0.69	0.86	0.86	1.55	1.55	0.69	0.86	0.34	0.34	0.86	0.86	0.86	0.69	2.07	0.86	0.69	0.34	1.72	0.17	0	0.86	0.34	0.86	0.34	0.34	0.52	0.69
Claude3.5_50	3.01	2.19	3.01	3.55	3.01	1.64	3.83	0.82	1.64	2.19	2.19	0.55	3.01	0.55	2.19	1.37	1.91	1.37	1.64	1.37	1.37	1.37	1.09	0.82	0.55	1.64	0.82	1.09	0.82	0.27	0.55	1.37	1.09	1.37	1.64	1.09	0.55	0.55	0	1.37	1.91	0.82	0.82	0.27	0.55	0.27	0.55	0.82	0.55
Claude3.5_6	1.97	1.09	4.38	3.94	3.72	3.5	2.41	1.97	4.81	2.41	2.19	3.72	2.84	1.53	2.63	0.66	1.97	0.66	1.09	0.44	1.09	1.09	1.53	0.88	0.66	1.53	0.66	1.53	0.22	0.66	0.66	1.75	0.44	1.53	0.88	0.88	0.66	0.44	0.22	0.66	0.88	1.09	0.66	0.22	0.22	0	0.44	0.22	1.09
Claude3.5_7	2.82	3.76	3.53	4	1.88	3.29	2.59	1.88	4.47	3.29	4.24	1.65	2.35	2.35	2.12	1.65	2.12	1.65	0.94	0.94	1.65	0.94	0.94	0.94	0.47	0.71	0.71	0.71	0.71	0.24	0.24	0.94	0.47	0.47	2.12	0.47	0.47	0.71	0.71	0.47	0.71	1.65	0.47	0.24	0.24	0.24	0.24	0.71	0.47
Claude3.5_8	2.28	4.56	4.3	4.05	2.78	3.29	3.8	1.77	5.06	3.29	3.54	1.52	2.78	2.03	2.78	0.51	0.76	1.27	0.76	1.01	1.27	1.52	0	1.52	0.51	1.01	1.77	0.25	0	0	0	0.76	0.25	1.52	0.51	1.01	0	0	0.76	1.27	0.51	0.25	0.51	0.25	0.25	0.51	0.25	0.76	0
Claude3.5_9	4.06	3.05	3.05	3.81	2.54	2.79	3.3	1.52	2.79	3.3	3.05	3.3	3.05	0.76	3.81	1.27	1.52	1.02	1.27	0.76	2.28	1.78	0.76	0.76	0.25	1.27	0.25	1.02	0.51	0.25	0.51	1.27	0.76	0.76	0.25	0.51	1.02	0.51	0.25	1.02	0	1.02	0.25	0.76	0	0.25	0.51	0.25	1.02
GPT5_1	5.45	5.24	1.26	3.14	2.1	2.31	3.77	1.05	1.47	2.94	2.73	3.14	2.73	2.52	1.05	0.63	1.68	0.42	1.89	0.63	0.63	0.21	0.42	1.47	0.42	0.63	0.42	1.05	1.47	0.63	0.42	0.84	1.68	0.84	0.21	0.21	0.63	1.26	0.63	1.26	0.21	0.42	1.05	0.21	0.84	0.84	0	0.21	0.42
GPT5_10	3.47	4.49	2.65	3.47	2.65	3.06	2.24	2.65	1.22	2.45	1.63	2.65	3.47	2.86	1.22	1.84	1.84	0.61	1.63	0.61	0.82	0.82	1.22	0.61	1.63	0.61	0.82	0.82	0.61	0.2	0.61	0.2	1.02	0.61	0.41	0	1.22	0.2	0.61	0.2	1.02	0.61	0.61	0.61	1.22	0.82	0.2	0.2	1.02
GPT5_11	3.14	2.84	1.8	2.54	2.54	2.4	2.1	1.65	1.5	1.95	1.65	1.95	2.1	1.95	0.3	0.9	2.69	0.75	0.9	2.1	0.45	0.3	0.6	0.6	1.2	0.45	0.15	0.6	1.8	0.6	0.75	0.15	0.6	0.15	0.6	0.15	0.6	1.05	0.15	0.9	0.3	0	0.9	0.3	0.15	0.45	0.15	0.45	0.3
GPT5_12	4.64	3.53	1.77	2.87	2.43	2.21	2.87	1.1	1.55	3.31	1.77	3.53	1.99	0.66	1.32	0.88	0.44	0.88	1.55	0.66	1.1	1.1	0.66	0.88	0.88	1.32	1.99	1.32	0.66	1.1	0.44	1.55	1.1	1.55	0.22	1.32	0.88	0.44	0	0.66	0.88	0.44	1.32	0.88	0.22	0.44	0.22	0.44	0.66
GPT5_13	3.76	3.41	3.58	2.15	2.51	2.15	1.25	2.15	1.25	2.33	0.72	0.9	1.97	3.76	1.61	3.94	1.61	0.9	1.97	0.9	0.54	0.72	2.69	0.72	1.61	1.08	0.9	0.18	1.25	0.72	0.36	0.18	1.08	0.9	1.43	0.36	0	0.36	0.18	0.18	0.54	0.18	0.54	0	0.9	0.72	0.18	0	0.18
GPT5_14	2.99	3.93	2.8	2.62	2.99	2.24	2.62	1.87	2.06	1.31	2.62	2.06	1.87	2.43	0.75	2.99	0.56	0.37	0.75	0.75	1.68	0	0.93	0.93	1.87	0.75	0.56	0	1.12	0.75	0	0	1.68	0.37	1.12	0.37	0	0.93	0.19	0.56	0.75	0	0.75	0.37	0	0.56	0.37	0	0.19
GPT5_15	2.3	3.55	3.13	2.71	3.76	3.76	3.34	1.88	2.92	3.76	2.3	2.3	1.88	2.09	2.3	1.25	0.84	1.67	0.63	0.84	1.46	1.25	0.84	0.84	1.46	0.21	0	1.46	0.84	0.63	0.63	0.84	1.04	0.21	0.21	0	1.46	0.42	0.63	0.21	0	1.25	0.84	0.21	0.63	0.63	0.42	0.63	0.63
GPT5_16	3.58	5.89	2.53	2.74	2.74	3.16	2.53	3.16	1.68	2.32	1.26	0.84	3.16	3.37	1.47	1.47	0.84	0.63	0.21	0.63	1.26	0.84	1.05	0.63	1.68	0.84	0.21	0.63	0.42	1.05	0.42	1.05	1.05	1.26	0.42	0.42	0.63	0.42	0.84	0	0.21	1.26	0.84	0	0.21	0.63	0	0.63	0
GPT5_17	3.83	2.76	1.69	1.69	2.15	1.99	2.76	1.69	1.69	1.69	1.38	2.76	1.84	1.53	0.46	2.76	1.84	0.31	1.99	0.61	1.23	0	0.77	1.07	0.92	0.61	0.77	0.31	0.77	0.46	0.61	0.15	1.53	0.31	0.77	0.46	0.31	0.46	0.15	1.07	0.61	0.31	1.38	0	0.31	1.07	0.15	0	0.31
GPT5_18	2.83	4.13	1.96	2.83	2.61	2.39	3.7	1.96	2.61	1.3	2.17	2.61	2.61	0.65	2.39	1.74	1.96	1.09	1.09	0.87	0.65	1.52	0	0.87	0	1.3	0.87	0.65	0.87	0.87	0.87	0.87	0.43	1.52	0.43	0.65	0.87	0.87	0.43	1.09	1.3	1.09	0.65	0.43	1.09	0.65	0.22	0.43	0.65
GPT5_19	4.05	5.86	2.25	2.93	1.13	2.93	3.15	1.8	2.93	2.25	2.93	1.58	2.48	1.8	1.13	2.7	0.23	0.68	1.8	1.35	0.9	0.68	0.9	1.35	0.9	1.35	1.13	1.8	1.58	0.68	0.23	1.35	1.13	1.35	0.68	0.68	1.13	1.35	0.23	0.45	0.68	0.68	1.58	0.45	0.45	1.58	0	0.23	0.45
GPT5_2	2.91	3.59	2.69	3.14	2.91	2.91	2.69	2.02	2.47	2.47	2.24	1.35	3.59	2.24	1.12	0.45	0.9	1.35	1.35	0.45	2.02	1.57	1.12	0.22	0.67	0	1.79	0.9	0.67	0.22	0	0.67	0.67	1.35	0.45	0.67	0.9	0.45	0.45	0.67	0.45	0.67	0.45	0	1.12	0.22	0.67	0.22	1.12
GPT5_20	4.24	4.99	3.24	3.49	3.49	2.49	1.75	2.24	2	1.75	2	1	3.74	1.25	0.75	1.25	1.5	0.75	0.5	0.75	1.25	0.75	1.25	0	2	0.5	0.25	1.25	1.25	0	0.5	0.75	1.25	1.25	0.75	0.25	0.75	0.25	0.5	0.25	0	0.25	0.5	0	0.5	0.75	0	0	0.5
GPT5_21	2.8	2.95	2.95	1.86	2.48	2.02	1.4	2.64	0.47	2.48	2.02	0.16	1.24	3.57	0.78	3.42	2.48	0.78	2.02	0.93	1.24	0.47	1.55	0.62	1.86	0.47	0.31	0.47	1.24	0.31	0.16	0.78	0.93	0.78	1.71	0.16	0.16	0.31	0.47	0.31	0.93	0.31	0.47	0.47	0.47	0.93	0.47	0.31	0
GPT5_22	3.46	3.67	3.87	2.85	2.04	2.24	3.46	1.63	2.24	2.24	1.22	3.46	3.05	1.83	1.43	2.85	1.63	0.81	2.24	1.43	0.41	0.61	1.43	0.81	1.22	1.02	1.02	1.43	0.81	0.41	0.2	0.41	0.81	1.02	1.22	0.41	1.02	0.61	0.61	0.81	0.61	0.2	1.02	0.2	0.41	0.81	0.2	0.2	0.41
GPT5_23	3.1	3.1	3.1	1.19	2.39	3.1	1.91	1.67	2.63	3.34	2.39	2.63	2.39	1.19	0.95	0.95	1.19	0.24	0.48	0.48	0.95	1.91	0.72	0.95	0.95	0.95	0.24	0.72	0.48	0.48	0	1.43	0.95	2.39	0.95	0.24	0	0	0	0.72	0.48	0.48	0.24	0.48	0.72	0.48	0.24	0	0.72
GPT5_24	3.72	4.96	3.51	3.1	2.48	2.69	2.89	1.65	1.65	2.89	1.86	2.89	1.86	1.65	1.65	1.24	2.07	1.24	1.24	1.45	1.65	1.03	0.83	0.21	1.45	0.41	1.45	2.07	0.62	0.41	0.62	1.24	0.62	0.83	1.45	0.62	1.03	0.41	0.41	0.62	0.62	0.62	0.62	0.41	1.45	0.83	0	0.83	0.41
GPT5_25	2.38	2.68	2.38	2.09	2.24	2.53	1.94	1.34	2.38	2.98	1.79	2.38	2.09	3.58	0.89	2.53	0.45	1.04	1.19	1.49	0.89	0.89	1.34	0.6	1.64	0.45	0.45	0.15	1.64	0.15	0.3	0.15	0.89	0.6	0.45	0.15	0.45	0.89	0.15	0.6	0.75	0.3	0.75	0.45	0.15	0.6	0.3	0.3	0.6
GPT5_26	4.07	5.2	1.81	2.49	2.71	2.94	3.85	2.49	2.04	2.26	2.26	2.94	2.04	1.58	0.45	0.68	1.81	0.23	0.9	1.13	0.68	0.23	0.68	1.81	1.13	0.68	2.71	1.13	0.23	1.36	0.9	0.68	0.9	0.9	0.45	0.45	0.45	0.45	1.13	0.45	0.68	0.23	0.68	0	1.13	1.36	0	0.45	0.68
GPT5_27	2.59	4.31	1.94	3.02	2.37	3.23	1.94	3.45	1.08	2.59	1.51	1.51	1.72	2.8	2.16	1.08	2.16	0.43	2.59	1.08	0.86	1.51	1.29	0.65	0.43	0.86	1.08	0.86	0.65	0.22	0.22	0.43	0.86	1.08	0.43	0.86	0.65	0.43	0.43	0	1.08	0.43	1.08	0	0.65	1.08	0.22	0.65	0.65
GPT5_28	4.83	5.8	2.66	2.66	3.86	2.42	4.11	2.17	2.17	1.93	1.93	3.14	3.14	1.69	0.97	0.24	1.21	0.72	0.97	1.21	1.21	1.21	0.24	1.69	0.24	0.24	2.42	0.97	0.48	0.97	0.48	0.72	1.21	1.21	0.48	0.48	0.48	0.48	0.48	0.72	0.72	0.48	1.93	0.48	0.48	1.69	0.24	0.72	0.48
GPT5_29	2.97	2.97	3.89	2.75	2.52	2.52	3.66	1.14	2.52	1.6	0.92	2.06	1.83	1.14	2.52	1.14	1.6	1.14	1.37	0.92	1.14	0.92	1.37	0.92	1.14	0.69	1.14	1.14	0.46	0.92	0.46	1.14	0.69	1.6	0.46	0.46	1.14	0.46	0	0.23	0.46	1.14	1.14	0.92	0.92	0.69	0.23	0.23	0.46
GPT5_3	2.95	4.92	1.18	2.56	0.98	3.15	2.17	2.17	1.18	1.18	1.57	1.57	1.97	1.18	1.97	0.79	1.18	0.98	1.57	0.79	0.39	1.77	0.39	0.79	0.59	0.79	1.38	0.79	0.79	0.59	0	0.59	1.18	0.98	0	0.59	0.79	0.79	0.59	0.39	0.39	0	1.38	0.59	0.2	0.79	0.59	0.39	0.2
GPT5_30	3.65	5	1.73	2.31	2.12	2.5	2.5	3.27	0.96	0.96	1.73	3.85	1.92	1.54	0.58	0.96	2.5	0.77	0.96	1.15	0.96	0.58	1.15	0.19	1.15	0.19	0.19	0.38	0.96	0.96	1.15	0.19	0.58	0.38	0.96	0	0.38	0.96	1.15	0.58	0.77	0.19	0.38	0	0.77	0.58	0.38	0.38	0.19
GPT5_31	4.35	3.48	2.17	0.87	1.96	2.39	4.35	1.3	2.17	3.26	3.26	2.17	1.3	1.3	1.09	0.87	2.83	0.87	1.74	0.65	1.09	1.09	1.09	0.65	0.22	0.22	0.43	1.96	0.43	0.65	0.43	0.43	1.52	1.09	0.43	0.22	1.09	0	0.43	1.09	0.22	0.22	1.3	0.43	0.43	0.43	0	0	0.65
GPT5_32	3.82	3.64	2.18	2.55	2.73	2.18	2.36	1.27	2.18	3.82	2.18	4	1.82	2.18	0.91	1.45	1.64	0.73	0.73	1.09	1.09	0.73	0.18	0.36	0.73	0.18	0.55	0.55	1.27	0.36	0.18	0.36	0.91	0.73	0.55	0	0.36	0.91	0.36	0.18	0.91	0.18	0.73	0.18	0.36	0.55	0.18	0.36	0.36
GPT5_33	3.78	3.58	3.38	3.18	1.99	2.78	2.39	1.59	1.59	1.39	1.99	1.59	2.39	1.39	0.8	0.6	1.39	0.4	0.99	0.8	1.59	0.99	0.2	0.6	1.19	0	1.39	0.2	0.8	0.8	0.8	0.6	0.6	0.8	0.4	0.6	0.4	0.4	0.99	1.39	0.6	0.2	0.4	0.4	0.2	0.4	0.6	0	0
GPT5_34	2.8	4.95	3.01	2.58	2.37	3.23	3.01	3.23	2.37	2.58	1.72	1.08	3.23	2.37	1.29	1.08	1.94	0.86	0.65	0.43	0.86	1.94	1.94	0.43	1.08	1.29	0.65	0.86	0.65	0.22	0.43	0.86	1.08	1.29	1.08	0.43	0.43	1.08	0.22	0.22	0	0.22	0.86	0	0.22	0.65	0.43	0.22	0.22
GPT5_35	2.28	4.18	3.04	3.23	2.09	3.23	1.71	2.47	3.42	1.9	2.28	2.66	1.9	2.85	0.95	1.9	0.38	0.95	0.95	0.95	0.95	0.38	1.33	1.14	1.33	0.19	0.76	0.76	0.95	0.38	0	0.57	1.14	2.47	0.38	0.57	0.76	0.95	0.19	0.57	0.38	0.57	0.76	0.19	0.57	0.76	0	0.38	0.57
GPT5_36	3.95	3.58	2.82	3.01	2.45	2.64	3.2	1.51	1.51	2.45	1.51	0.94	2.26	2.26	1.51	0.75	1.13	1.32	0.56	1.51	0.75	1.13	0.19	0.94	1.32	0.75	1.32	1.32	0.56	0.38	0.38	0.75	1.13	1.51	0.94	0.75	0.94	0.19	0.38	0.19	0.75	0.38	0.94	0.19	0.75	0	0	0.94	0.75
GPT5_37	1.9	2.47	2.47	1.9	2.66	1.9	2.47	1.9	1.33	4.93	1.52	0.95	1.14	3.42	1.33	2.85	1.33	0.57	1.33	0.76	1.14	0.57	1.52	0.76	1.71	0.76	0.19	0	1.71	0.38	0.19	0	1.33	0.57	0.95	0	0	1.14	0.19	0.19	0	0	0.95	0	0.57	0.19	0.19	0.19	0.57
GPT5_38	4.11	6.28	2.17	3.14	1.93	2.17	3.38	3.38	1.93	0.72	2.9	1.93	3.14	1.69	1.21	0.97	2.17	0.72	0.48	0	2.42	0.72	1.45	0.72	1.21	0.97	1.45	0.97	1.21	0.24	0.48	0.48	1.45	1.21	0.24	0.72	0.97	0.72	1.21	0.24	0	0.72	0.48	0.24	0	1.21	0.24	0	0
GPT5_39	4.15	5.73	1.98	2.96	0.99	3.75	2.57	1.98	1.78	1.19	3.36	0.79	2.96	0.99	1.78	2.37	0.99	1.58	1.58	0.2	1.78	1.38	0.59	1.58	1.58	0.59	0.99	0.2	0.2	0.79	0.4	0	1.19	0.99	0.2	0.79	0.4	0.2	1.19	0.2	0.2	0.2	0.59	0.2	0.4	0.59	0.4	0	0
GPT5_4	2.7	3.83	2.7	2.7	1.8	2.7	2.7	1.58	1.58	3.15	2.03	1.8	2.93	0.23	1.13	1.13	0.68	0.45	0.45	1.13	1.13	1.13	2.03	0.68	0.68	1.13	0.9	1.58	0.9	0.9	0.45	0.9	0.45	1.58	0	1.35	0.68	0.9	0.23	0	0.23	0.45	0.68	0	1.58	0.45	0	0	0
GPT5_40	4.09	3.85	2.64	2.88	2.4	2.88	2.88	2.16	1.68	2.16	0.72	1.68	2.88	1.92	1.68	1.2	1.44	1.44	1.68	0.96	0.72	1.68	1.2	0.72	1.92	0.48	0.72	0.96	0.72	0.48	0.24	0.48	1.44	0.96	0.48	0.72	0.48	0.24	0.48	0	0.48	0.24	0.96	0.24	0.72	0.72	0	0.72	0.48
GPT5_41	4.93	4.14	2.17	1.18	2.96	2.17	2.56	1.78	1.38	1.38	1.58	1.58	1.18	1.78	1.97	1.58	1.97	1.38	2.37	0.59	1.18	0.39	1.38	0.79	1.58	1.18	1.78	0.39	0.79	0.59	0.99	0.79	0.79	1.18	0.39	0	0.59	0.59	0.79	0.2	0.2	0.79	0.99	0.99	0.59	1.38	0.2	0	0.99
GPT5_42	3.58	3.16	2.11	2.95	3.37	2.74	1.89	1.89	2.53	3.58	3.16	3.16	2.74	2.95	1.68	1.26	1.89	0.84	0.42	0.63	1.26	1.05	1.26	0.63	1.47	0.84	0.63	1.05	1.68	0	0.42	0.63	1.68	0.84	0.63	0	0.21	0.84	0.63	0.63	0.42	0.21	0.84	0.21	0.63	0	0	0.21	0.63
GPT5_43	4.73	2.96	3.16	2.37	3.75	1.38	2.17	1.38	1.78	1.78	1.97	0.99	2.17	1.78	0.79	2.37	3.94	0.59	1.78	1.18	0.59	0.99	1.18	0.59	0.39	0.39	0.59	0	1.38	0.39	0.39	0.2	0.59	0.39	1.97	0.79	0	0.99	0.39	0.59	1.38	0.2	0.79	0	0.59	0.59	0.39	0	0.59
GPT5_44	3.28	3.06	2.84	0.66	2.41	2.63	2.41	1.97	1.75	1.31	1.31	2.19	1.53	1.75	0.44	0.66	1.75	0.66	1.53	0.88	0.66	1.53	1.09	0.44	0.22	0.88	2.19	0	0	0.44	0.44	1.31	0.44	2.41	0	1.75	0	0	0.44	0.44	0.66	1.09	0.22	0.44	1.31	0.44	0.22	0	0.22
GPT5_45	2.86	4.08	2.45	2.65	2.65	3.27	2.24	2.45	3.06	1.43	2.65	1.02	2.45	0.82	1.22	1.63	1.02	1.02	1.02	0.61	0.41	0.41	1.63	1.02	0.82	0.2	1.02	0.41	1.22	1.02	0.41	0.82	1.84	1.43	0.61	0.2	0.41	0.41	0.82	0.2	0.2	1.02	1.43	0	0.41	0.41	0.2	0.2	0.41
GPT5_46	3.36	2.01	2.01	3.13	4.25	2.24	2.68	1.57	2.68	2.91	1.57	1.79	2.24	1.79	1.79	0.89	1.57	1.34	1.12	1.12	0.89	0.89	1.57	1.12	1.79	1.34	0.67	1.57	0.22	0.45	0.67	1.34	0.22	0.89	0	0.45	1.12	0.45	0.67	0.45	0.45	0.45	0.67	0.22	0.45	0.45	0.22	0.45	1.12
GPT5_47	3.34	3.56	2.9	2.67	2.45	2.23	1.78	2	2	1.34	2.9	2	2.67	2.23	1.78	2	2	0.89	1.11	0.89	1.78	1.11	1.56	0.22	2	0.45	1.11	0.67	0.22	0.22	0.22	1.56	0.45	1.56	1.34	0	0.45	0.22	0.45	1.56	0.67	0.89	0	0.22	1.11	0.45	0.22	0.45	0.45
GPT5_48	3.54	3.35	2.36	1.97	1.97	2.17	1.77	1.57	2.76	1.18	1.18	3.54	1.57	1.57	0.79	1.57	0.79	0.59	1.38	1.57	0.98	0.39	0.98	0.98	1.57	0.59	0.39	0.2	0.79	0.2	0.39	0.2	0.79	0.79	0.39	0.59	0.59	0.79	0.59	0.39	0.2	0.39	0.59	0	0.59	0.98	0.39	0	1.77
GPT5_49	3.25	5.08	2.03	3.05	2.85	3.05	1.63	2.24	1.63	2.24	3.25	2.03	2.85	1.42	1.02	1.22	0.41	0.2	0.41	0.2	1.22	1.83	0.61	0.61	1.42	0.61	1.63	0.81	1.02	0	0	0.61	2.03	1.02	0.81	1.42	0.2	0.61	0.61	1.02	0	0	0.61	0	0.41	0.41	0.61	0	0
GPT5_5	4.15	4.72	2.08	2.64	2.08	2.45	2.64	1.13	2.83	1.7	2.08	1.7	2.26	2.83	0.94	0.38	1.32	0.38	0.57	0.57	0.57	0.75	0.38	1.13	0.38	0.94	1.13	0.57	0.57	0.75	0.19	0.38	0.75	0.94	0.19	0.57	0.94	0.38	0.19	0.19	0.38	0.94	1.51	0.75	0.19	0.38	0.19	0.38	0.57
GPT5_50	2.61	1.96	1.96	2.83	3.26	2.17	2.61	0.65	1.3	1.74	1.52	2.17	2.17	0.22	1.52	1.52	1.74	0.87	1.09	1.74	0.43	0.87	0.22	0.65	0.87	0.43	1.09	0.22	1.74	0	0	0.22	1.74	1.52	0.43	0.43	0.22	0.65	0.43	0.87	1.09	0	0.87	0	0.43	1.09	0.22	0.65	0.22
GPT5_6	3.71	3.93	2.84	3.06	2.84	2.4	1.75	1.75	1.97	2.18	1.75	2.18	3.28	1.75	1.75	2.18	1.31	1.09	2.4	0.66	0.87	0.87	0.66	0.22	0.44	0.44	0.87	1.53	0.44	1.09	1.09	1.31	0.87	1.75	0.22	0	0.87	0.22	0.66	0.44	0.87	1.31	0.87	0	0.22	1.31	0.22	0.22	0.22
GPT5_7	3.33	4.12	2.94	2.55	2.55	2.75	3.53	1.76	1.96	3.33	2.75	1.76	2.35	1.76	0.98	1.37	2.75	0.98	1.37	0.98	1.76	1.18	1.57	1.18	0.2	0.78	1.18	0.98	0.2	0.59	0.2	0.98	0.39	0.59	1.18	0.78	0.39	0.2	0.59	0.39	0.59	0.39	0.39	0.2	0.78	0.78	0	0.59	0.39
GPT5_8	3.88	5.05	1.75	2.72	2.33	2.91	2.33	2.14	2.91	2.52	3.11	2.14	1.55	2.14	1.17	0.19	0.39	1.17	0.78	2.52	0.78	0.97	0.39	1.55	0.78	0.58	0.19	1.17	1.36	1.17	0.97	0.39	0.58	1.36	0	0	0.97	0.58	0.19	0.19	0.97	0.19	0.78	0.39	0.39	0.97	0	0.78	0.39
GPT5_9	3.14	4.04	3.81	2.69	2.69	2.47	2.91	2.02	3.14	2.69	1.57	2.02	1.79	2.47	0.9	0.22	0.9	1.12	0.45	1.35	1.35	0.67	0.22	0.9	0.67	0.67	0.9	1.12	1.35	1.12	0.45	0.9	0.9	0.9	0.22	0.22	0.67	1.35	0	0.45	0.67	0.22	1.57	0.22	0.67	0.9	0	0.22	0.67
Gemini_1	2.75	3.24	3.56	3.24	2.59	4.69	1.78	3.72	2.27	1.62	1.78	2.27	2.27	2.59	2.27	3.88	0.65	0.97	2.1	0.97	0.81	0.81	1.78	0.97	2.43	1.94	0.32	0.81	0.49	1.29	0.81	0.65	0.81	0.97	1.46	0.32	0.32	0.32	0.97	1.13	0.32	0.32	0	0.16	0.49	0.16	0	0.81	0.65
Gemini_10	3.44	2.68	3.44	4.02	3.44	2.87	2.68	1.91	2.29	3.44	1.15	2.87	1.72	2.49	2.29	0.96	2.49	1.53	1.15	1.91	0.96	2.1	2.87	1.15	0.57	1.34	0.57	0.57	0.76	0.19	0.38	0.76	0.57	0.38	0.57	0.76	0	0.76	1.15	0.19	0.19	0.19	0.38	0.57	0.96	0.19	0.57	1.53	1.34
Gemini_11	3.21	4.5	4.71	2.78	3.21	3	3.43	2.78	3.64	4.5	3.43	2.36	2.57	1.93	1.28	1.28	0.21	0.86	0.64	0.21	2.14	1.07	2.36	0.64	0.64	0.64	0.86	1.07	0.43	0.43	0.43	1.71	0.86	1.71	0	0.43	0.43	0.21	0.43	1.28	0	0	0.21	1.07	0.43	1.93	0.21	0	0.21
Gemini_12	3.64	2.81	3.15	3.48	4.47	2.98	3.15	1.49	1.16	2.98	1.66	1.49	2.15	1.16	1.49	1.49	1.16	1.49	0.83	1.49	1.16	0.5	2.65	0.33	0.33	1.32	0.66	1.66	0.83	0.99	0.83	1.49	0.66	1.16	0.83	0.33	0.83	0.5	0.66	0.83	0.66	0.66	0	0	0.99	0.5	0.17	0.83	0.83
Gemini_13	5.29	2.99	6.9	3.22	5.29	2.76	1.38	3.22	2.99	1.15	2.76	1.38	2.76	4.37	0.92	5.06	2.3	0.69	2.3	0.92	0.23	0.23	2.76	1.15	2.07	1.15	0.69	0	0.23	0.69	0.23	0.46	0.23	1.15	4.6	0.46	0	0.23	2.07	0	1.38	0.23	0.23	0.46	0.23	0.92	0.69	0.46	0.23
Gemini_14	4.05	2.92	5.83	3.4	3.89	3.57	2.76	2.92	2.27	2.76	1.46	4.05	1.13	3.08	1.3	1.78	0.65	0.81	1.3	2.27	1.78	1.13	1.62	1.3	0.65	1.13	1.13	0.16	1.78	0.16	0.32	0.32	1.13	0.32	0.16	0.65	0.49	1.3	0.81	0.65	0.16	0.16	0.97	1.46	0.97	0.32	1.46	1.62	0.32
Gemini_15	4.33	4.33	3.94	3.54	4.33	3.15	2.56	2.76	1.57	1.97	1.57	1.97	1.97	1.77	0.59	0.98	0.59	0.79	1.18	1.97	0.59	0.98	2.95	1.57	1.57	0	0.79	0.98	0.79	0.98	0.79	0.79	0.39	0.98	0.98	0.59	0.59	0.39	0.79	0.79	0.98	0	0.79	0.39	1.38	0.79	0.2	0.79	0.79
Gemini_16	4.7	3.65	3.13	2.96	5.04	3.13	1.91	2.09	2.09	2.78	2.43	1.04	1.39	1.04	1.57	0.35	1.22	0.87	0.87	2.09	1.91	1.04	1.74	1.57	0.7	1.74	1.04	0.52	1.39	1.22	0.87	0.52	1.04	1.04	0.17	1.04	0.7	0.87	0.87	0.87	0.7	0.7	0.87	0.52	0.87	0.52	0.52	1.22	0.52
Gemini_17	3.54	2.89	4.98	2.57	2.73	1.93	2.73	1.61	4.82	2.89	2.57	4.34	1.13	3.22	1.13	1.77	1.61	0.32	0.96	0.8	1.45	0.32	3.38	2.09	1.77	0.64	0.48	0.32	0.8	0.48	0.64	0.64	0.64	0.48	0.96	0.48	0.16	0.64	0.8	1.29	0.64	0	0.48	0.48	0.8	0	0.16	0.32	0.32
Gemini_18	2.58	3.44	2.15	3.23	2.8	3.01	2.58	2.58	1.94	1.51	1.08	3.01	2.58	0.86	2.8	1.51	3.23	1.29	1.94	0.65	0.22	2.37	0	1.29	1.29	1.72	0.86	1.08	0.86	0.86	0.86	0.65	0.86	1.29	0.22	0.86	0.43	0.65	0.65	0.65	0.86	0	0.22	0.22	0.65	0.86	0.22	0.22	0.22
Gemini_19	3.24	4.19	3.43	3.24	2.67	4.19	2.67	4	4.76	1.9	3.05	2.29	2.1	2.67	2.1	3.05	0.76	0.57	1.9	0.76	0.19	1.33	0.95	0.57	1.52	1.33	0.19	0.38	0.95	0.19	0.38	1.52	1.14	0.76	0.76	0.19	0	0.76	1.71	0.76	0.19	0.57	0	0.57	0.95	0.76	0.19	0.38	0.38
Gemini_2	3.57	3.39	5.53	4.28	3.57	3.39	3.21	2.14	3.21	4.28	1.25	2.67	1.43	2.67	0.89	0.71	0.36	0.18	0.71	2.32	1.96	0.71	3.03	0.36	0.18	0.89	0.71	0.89	0.53	0.18	0.36	0.89	0.71	1.96	0.36	0.71	0.71	0.36	0.36	1.96	0.18	0.36	0	0.53	1.43	0.36	0.53	1.78	0.71
Gemini_20	3.91	3.28	4.8	3.41	4.04	3.66	2.4	3.28	3.54	2.9	1.26	2.27	2.27	1.89	1.52	3.03	0.88	0.76	1.39	1.14	1.39	1.39	3.28	1.01	1.39	0.38	0.88	0.51	1.14	0.76	0.76	0.76	1.14	1.26	0.63	0.63	0.25	0.88	1.52	1.01	0.25	0.25	0.38	0.13	0.76	0.38	0.38	0.25	0.25
Gemini_21	4.01	3.37	2.88	3.21	2.4	2.88	2.88	2.24	2.24	1.76	1.44	3.04	1.44	2.08	1.92	1.44	1.28	0.8	1.28	1.44	0.48	1.76	1.12	2.24	0.8	0.48	0.32	0.32	2.56	0.48	0.64	0.32	2.4	1.44	0.32	0.48	0.16	1.44	0.48	0.32	0.32	0.32	1.12	0.48	0.16	0.16	0.48	0.16	0.48
Gemini_22	4.41	6.46	2.5	2.79	1.91	3.52	4.26	2.64	2.94	1.03	3.08	3.52	2.35	2.5	0.88	1.03	0.15	0.73	0.73	0.73	0.29	1.17	1.03	0.88	0.73	0.29	0.88	0.73	1.32	2.64	1.76	0.73	2.06	0.59	0.15	0.15	0.59	0.29	0.73	0.59	0.29	0.59	0.29	0.15	1.17	1.03	0.29	0	0.29
Gemini_23	3.25	3.25	4.02	2.49	3.63	3.06	1.72	2.87	1.72	4.97	1.15	2.29	1.53	1.53	1.53	1.91	0.96	0.19	1.15	1.53	1.72	1.91	1.72	1.34	0.76	0.76	0.57	0.96	1.53	0.57	0.57	0.96	0.76	0.76	0.76	0.38	1.15	0.76	0.38	0.19	0.57	0.76	0.57	0.57	0.76	0.76	0.57	0.76	0.76
Gemini_24	4.61	3.56	5.24	3.77	3.35	1.68	3.98	1.05	3.77	1.47	1.26	4.4	1.89	1.26	2.52	1.68	1.05	0.42	0.42	1.47	0.84	1.05	0.63	1.89	1.47	0.84	0.63	0	1.68	0.42	0.63	0.63	1.26	1.05	1.47	0	0.21	1.47	1.05	0.21	0.63	0.21	0.63	0.63	0.42	0.42	0	0.21	0.42
Gemini_25	3.23	4.74	2.66	3.04	2.09	4.36	3.61	2.28	2.66	1.52	2.09	3.8	1.14	0.95	1.9	1.14	0.76	0.57	1.33	3.23	0.76	1.52	0.57	1.52	1.14	0.38	0.38	0.57	1.33	1.33	1.52	0.76	0.76	1.33	0.38	0	0.19	0.38	0.38	0.76	0.76	0	0.76	0.19	0.57	0.57	0.19	1.33	0.57
Gemini_26	4.06	4.53	3.82	3.82	5.01	3.1	3.58	1.91	1.43	1.19	0.95	3.58	2.86	0.72	2.63	0.48	2.86	1.67	0.72	0.48	0.95	1.43	0.48	1.43	0.72	2.39	1.43	0.48	0.48	1.19	1.19	0.95	0.48	1.19	0.95	1.67	0.48	0	1.43	0	0.95	1.19	0.72	0.48	1.67	1.19	0.24	0.24	0.72
Gemini_27	5.13	5.13	3.9	3.7	2.67	2.05	1.44	2.05	3.7	1.85	2.87	4.11	1.85	3.49	2.26	1.23	0.82	1.23	1.64	1.85	1.23	2.46	2.46	1.03	0.62	1.44	1.44	0.21	0.21	0.62	0.62	0.62	0.21	1.03	0.41	1.64	0.21	0.41	0.21	0.62	0.82	0.41	0.21	1.44	1.23	0.82	0.62	1.64	1.03
Gemini_28	4.23	4.37	2.96	3.1	2.54	2.39	2.54	1.55	1.55	2.82	1.97	3.1	2.25	2.11	1.41	1.27	1.97	1.13	1.27	1.83	1.55	1.83	0.99	0.99	0.85	1.41	1.83	0.85	1.27	0.56	0.42	0.42	0.99	2.39	1.41	1.97	0.85	0.85	1.27	0.28	1.13	0.7	0	0	0.99	0.7	0.14	0.7	0.42
Gemini_29	4.56	3.12	2.88	3.36	2.88	2.88	2.4	2.16	2.64	2.4	2.88	0.96	1.2	1.2	1.68	1.2	1.2	0.48	1.2	2.16	2.4	1.44	0.48	1.2	0.96	1.44	1.2	0	1.2	0.72	0.72	0.48	1.44	0.96	0.72	1.2	0.24	0.96	0.96	0	0.96	0	0.24	0	0	0.96	0.24	0.96	0.96
Gemini_3	1.55	3.44	4.3	3.79	1.89	3.44	2.07	2.41	2.58	3.96	1.38	1.72	1.55	3.61	1.38	1.2	0.17	0.69	1.03	0.52	2.07	1.38	2.75	0.86	0.69	0.86	1.03	0.69	2.41	0.17	0.69	0.69	2.41	2.24	0.17	1.03	1.38	1.89	0.34	1.72	0.34	0.17	0.34	0.17	0.86	0.52	0.52	0.17	0.69
Gemini_30	3.02	3.78	3.32	3.02	2.87	3.47	1.96	3.32	2.42	1.96	3.17	1.36	1.81	1.06	3.17	1.96	1.81	1.66	2.57	1.06	1.06	2.11	1.96	1.21	1.51	1.06	0.3	0.3	1.81	0.45	0.3	0.91	2.11	1.36	0.45	0.3	0	1.06	0.45	0.15	0.45	0.15	0	0.6	1.06	0.45	0.76	0.45	0.6
Gemini_31	3.75	4.08	3.75	2.94	3.1	3.26	3.43	2.45	3.92	2.94	4.4	4.08	2.61	3.1	1.47	0.49	3.75	0.98	1.47	0.33	1.31	0.82	2.94	0.49	0	1.14	0.16	2.45	0.49	1.79	1.31	0.65	0.49	1.14	1.79	0.16	1.47	0.16	0.82	0.82	0	0.16	0.98	0.33	1.31	0.98	0.33	0.16	0.33
Gemini_32	2.98	4.66	4.47	2.98	3.54	3.17	3.17	2.61	2.61	3.91	2.42	3.17	1.68	2.42	2.42	1.86	0.56	1.3	0.37	1.68	1.68	1.49	2.79	1.3	0.56	0.56	1.68	0.19	1.12	0.74	0.74	0.37	0.19	0.56	1.12	1.12	0.19	0.74	1.3	0.19	0.37	0.19	1.3	0.37	1.12	0.74	0.37	0.56	0.56
Gemini_33	3.9	2.28	4.23	3.25	3.25	2.93	2.28	2.6	3.58	2.11	1.3	1.14	1.79	3.41	1.46	0.16	0.65	1.63	0.49	1.95	1.3	1.46	0.98	1.14	0.65	0.65	0.33	0.33	1.3	0.98	1.14	0.49	0.81	0.65	0.33	0.33	0.16	0.33	1.46	1.3	0.33	0	0.49	0.49	0.16	0.16	0.16	1.3	0.98
Gemini_34	5.31	4.38	2.97	3.44	3.44	3.28	2.19	1.72	1.25	1.56	2.19	1.09	2.03	2.66	2.66	2.03	2.03	1.88	1.09	1.25	1.09	0.94	4.53	1.09	1.72	1.41	0.31	1.09	0.62	1.56	2.03	0.31	1.09	0.47	1.25	0.31	0.62	0.31	0.78	0.47	0	0.62	0.47	0.47	0.47	0.31	0.47	0.62	0.16
Gemini_35	5.07	5.5	2.11	3.17	2.96	3.59	2.96	3.17	2.11	2.33	0.85	1.48	1.06	3.38	1.69	2.11	0.63	0.63	1.48	2.11	0.42	1.69	1.9	1.48	1.69	0.42	0.21	1.48	1.06	0.63	0.42	0.85	0.63	0.85	0.63	0.21	0.63	0.63	1.48	1.48	0.42	0.42	0.42	0.21	0.21	0.85	0.21	0.85	1.06
Gemini_36	4.23	5.77	3.65	4.04	2.69	2.88	3.46	2.31	2.12	2.88	1.73	2.31	1.15	1.92	2.5	0.58	0.38	1.54	0.38	1.35	0.96	2.5	2.5	1.35	1.35	0.58	1.54	0.19	1.15	0.96	1.15	0.38	1.15	0.77	0.38	1.54	0.19	0.58	0.96	0.96	0.19	0	0.19	0.96	1.54	0.77	0.77	0.58	0.19
Gemini_37	2.63	2.83	2.83	3.43	2.63	2.42	2.22	1.82	3.03	3.23	1.82	2.02	1.21	3.03	1.41	2.02	0.81	0.81	0.2	1.01	1.82	2.02	0.2	2.22	2.02	0.61	0.61	0.4	2.63	0.2	0.2	0.2	2.22	0.4	0.2	1.01	0.2	1.82	0.61	1.01	0.4	0	1.21	0.61	0.4	0.4	0.2	0.2	0.81
Gemini_38	2.96	3.66	5.92	2.79	3.66	2.09	4.88	2.09	3.48	2.26	2.44	2.79	1.05	1.74	1.74	1.05	0.7	0.87	0.52	0.52	2.79	0.87	5.75	0.87	0.17	1.22	0.7	1.05	0.87	1.05	0.7	0.52	0.87	0.17	0.52	0.87	1.05	0.87	1.05	0.17	0.17	0.52	0.52	0.35	1.57	0.35	0.52	0.35	0.87
Gemini_39	3.74	4.36	3.58	3.12	2.18	2.34	3.74	2.18	2.96	2.96	2.18	2.18	2.18	1.71	2.96	1.4	1.4	1.09	0.93	0.31	1.4	2.18	1.4	1.56	0.47	0.62	0.47	1.09	0.78	0.78	0.78	0.47	0.93	0.47	0.78	0.31	0.93	0.31	0.93	1.09	0.31	0.16	0.78	0.93	0.93	0.78	0.47	0.31	0.78
Gemini_4	3.25	3.25	4.27	3.76	3.93	2.91	3.93	2.05	1.54	3.08	1.37	2.22	2.05	1.2	1.71	0.85	0.68	0.85	0.34	1.37	1.71	1.2	1.71	1.88	0.68	0.68	1.03	0.85	1.54	0.34	0.51	1.2	0.85	1.71	0.51	0.68	0.34	1.03	1.54	0.17	0.34	0.34	0.68	0.17	1.2	0.68	0.34	0.51	0.34
Gemini_40	3.66	3.2	3.89	3.66	3.43	4.81	0.69	4.12	3.43	1.14	2.29	3.2	3.43	1.83	0.69	3.2	0.69	0.69	2.06	0.92	0.69	0.46	3.43	0.92	1.83	0.69	0	0	0.46	0	0	0	0.92	2.06	0.92	0.23	0.23	0.23	1.14	0.46	0.46	0.23	0.23	0.46	0.69	0.46	0.46	0.46	0.46
Gemini_41	4.17	3.77	3.17	3.97	3.57	3.57	2.38	2.38	2.38	2.38	2.98	2.78	2.98	2.38	1.59	0.99	0.99	0.99	0.4	0.4	1.39	0.6	1.59	1.59	1.39	0.6	0	0.6	0.79	0.2	0.4	0.79	1.19	1.59	0.6	0	0.6	0.4	0.79	0.99	0	0.6	0.6	0.6	0.2	0.6	0.4	0.2	0.6
Gemini_42	4.43	3.16	3.8	3.16	3.59	2.11	1.9	1.05	2.32	2.32	1.69	2.53	2.11	2.11	2.74	0.21	1.27	1.05	1.27	1.05	1.05	2.95	1.05	2.74	0.42	0.84	0.63	0.42	1.05	1.05	0.63	0.63	1.05	0.21	0.21	0.63	0.84	0.63	0	0.63	0.63	1.05	1.05	0.63	0.84	0.63	0.42	0.63	0.42
Gemini_43	3.72	3.56	4.49	3.1	3.25	3.56	3.1	3.25	3.56	2.32	3.1	0.93	1.7	2.48	2.01	2.63	1.39	0.93	1.08	1.08	1.08	1.08	2.01	1.55	1.24	1.39	1.39	0.15	0.93	1.08	0.93	0.31	0.77	1.08	1.55	0.93	0	0.77	1.86	0	0	0.15	0.62	0.62	0.77	0.15	0.77	0.62	0.31
Gemini_44	3.94	3.22	3.22	3.04	3.4	3.04	1.43	2.15	1.97	1.97	2.33	2.33	1.61	1.25	2.86	0.72	1.61	1.07	0.89	2.15	1.43	1.61	1.79	1.25	0.72	1.07	1.25	0.18	1.07	0.36	1.07	0.18	1.61	1.43	1.25	0.54	0.36	0.72	0.36	0.54	0.54	0	0.36	0.54	1.07	0.18	0.36	1.25	1.07
Gemini_45	3.72	3.06	1.97	2.84	2.84	1.97	3.5	1.31	2.41	2.84	2.19	0.66	3.06	0	1.53	3.28	0.88	0.22	1.75	1.53	0.22	2.63	0.66	2.19	0.22	0.22	0.66	0.22	1.75	0.88	0.22	0.44	0.88	1.31	1.75	0.66	0.44	1.75	0.44	0.88	0.44	0	0.44	0	0.66	0	0.22	0.44	0.22
Gemini_46	3.78	3.33	4	2.67	4.67	3.56	2.22	2.44	2.22	3.56	2.67	2.89	1.78	0.44	2.67	1.56	0.44	1.11	1.11	1.78	1.56	1.56	0.22	1.33	0.67	1.33	0	0.89	1.11	0.22	0.89	0.44	0.89	0.44	1.11	0	0.22	0.67	1.11	0.22	1.11	0	0.89	0.89	0.67	0.22	0.67	0.67	0.44
Gemini_47	3.85	2.7	4.24	3.28	3.08	2.31	2.7	1.93	2.5	2.7	2.7	2.89	1.35	1.73	2.12	0.96	0.96	1.16	1.16	1.54	1.16	1.16	1.16	1.73	0.58	1.16	0.77	0.39	1.73	0.58	0.77	0.39	1.54	1.16	0.19	0.58	0.19	1.35	0.96	0.58	0.77	0.19	0	0	1.16	0	0	1.16	0.58
Gemini_48	2.99	4.29	5.22	3.36	4.48	2.8	2.61	1.68	3.54	2.8	1.87	2.8	1.12	2.24	1.68	1.12	0.75	1.49	0.37	2.43	0.75	0.93	2.05	0.75	0.93	0.37	0	0.19	1.68	0.19	0.19	0.37	2.43	0.56	0.56	0	0.19	0.56	0.56	0.19	0.75	0.37	0.19	0.56	2.24	1.12	0.37	1.49	0.93
Gemini_49	4.07	2.55	2.72	3.23	3.4	3.57	2.89	2.55	1.19	2.38	1.02	1.36	1.87	1.7	1.7	1.36	2.21	1.53	2.55	1.53	1.53	1.02	2.04	0.85	1.19	1.36	0.34	1.02	0.85	0.85	1.02	0.17	0.68	1.02	0.17	0.68	0.85	0.34	1.53	1.19	0.51	0.17	0.85	0	0.51	0.68	0.17	0.34	0.34
Gemini_5	3.76	3.99	3.76	3.76	2.11	2.58	1.88	1.64	2.58	3.99	2.82	3.29	1.88	3.52	1.41	0.94	0.7	0.47	0.7	1.41	1.64	0.94	1.64	0.7	0.47	0.7	0.47	1.41	0.23	0.23	0.47	0.47	0.23	1.88	0.47	0.47	1.17	0.23	0.7	1.17	0.7	0.23	0.23	0.7	0.47	0.47	0.94	1.17	0.23
Gemini_50	4.6	4.91	2.38	3.65	2.85	3.17	2.54	3.33	0.95	1.27	1.74	0.16	1.9	0.79	2.06	1.27	0.95	1.11	1.11	0.95	1.27	1.74	0.48	0.79	1.11	0.48	0.79	0.79	1.74	0.79	1.11	0.16	2.06	2.06	1.11	0.48	0.48	1.27	1.43	0.63	1.58	0	0.32	0.48	0.32	0.79	0.48	0.32	0.32
Gemini_6	2.61	2.4	4.58	3.27	3.92	4.36	2.61	2.4	2.61	4.36	2.83	3.27	1.53	3.27	0.87	0.87	1.74	0	0.44	1.74	1.31	0.87	2.83	1.09	0.22	1.09	0.44	0.22	1.09	0.65	0.44	0.87	1.31	0.87	0.65	0.44	0.44	0.65	1.09	0.44	0.65	0.44	0	0.22	1.53	0.22	0.22	1.53	0.65
Gemini_7	4.62	4.28	3.94	3.08	3.08	2.05	3.77	2.4	2.23	1.88	1.88	1.2	1.37	1.88	1.88	2.4	1.03	0.34	1.54	1.37	1.37	0.34	2.05	0.68	0.17	1.37	0.68	0.34	0.51	1.71	0.68	0.86	1.03	1.54	0.51	0.34	0.34	0.34	0.51	0.86	0.68	0.17	0.17	0.17	1.03	0.34	0	1.03	1.03
Gemini_8	3.19	4.31	3.67	2.56	3.04	3.83	2.24	2.88	2.56	3.19	2.56	4.47	1.76	4.63	0.48	0.96	0.64	0.8	0.96	1.12	1.12	1.6	2.08	0.96	0.48	1.12	1.44	0.64	0.32	1.12	0	0.32	0.32	1.12	0.32	1.28	1.12	0.32	1.12	0.32	0.48	1.12	0	1.12	0.96	0.32	1.12	0.64	0.16
Gemini_9	3.16	4.21	3.33	3.33	2.98	2.98	2.28	2.81	2.81	2.81	2.11	3.16	1.75	1.75	1.75	0.88	0.53	0.88	0.7	1.75	1.4	1.23	1.75	1.23	0.35	0.88	0.53	0.53	1.58	0.53	1.05	0.7	1.4	0.7	0	0.35	0.53	1.23	0.88	0.35	0.53	0.53	0.7	0.7	0.53	0.88	0.88	1.05	0.7
Llama3.1_1	2.3	2.96	4.82	3.61	2.96	4.27	2.08	4.27	6.9	1.42	1.1	3.83	2.08	4.05	4.16	1.64	0.11	2.74	1.42	1.42	0.55	0.33	1.1	0.88	0.99	1.86	0.55	1.75	0.44	2.19	2.96	1.86	0.77	0.77	1.2	0.44	0	0.44	0	0	1.2	0.11	0.11	1.2	0.11	1.42	0.44	0.11	2.74
Llama3.1_10	1.45	2.48	3.51	4.34	3.1	3.93	3.93	3.72	1.45	1.65	0.83	0.21	0.41	0.62	3.72	1.03	1.45	4.13	1.24	1.24	1.86	0.83	0.41	3.51	0.83	0.83	1.24	0.41	1.24	2.27	2.27	1.03	0.41	0	0.62	0	0.21	1.24	0.83	0	0.62	0.62	2.69	0.62	0.83	0.41	0	0	0.62
Llama3.1_11	1.73	0.27	6.24	3.45	5.44	4.12	3.72	4.25	3.85	0.27	2.66	3.45	0.13	0	2.66	1.86	2.12	2.66	1.86	0.66	0	0.13	1.2	0.8	0	2.12	2.26	0.27	0.66	0.13	0.13	3.45	0	0	1.33	2.26	0.93	0.66	0	0	0	3.98	0.66	4.52	0	0.66	3.85	0	0
Llama3.1_12	3.77	2.83	7.23	3.46	7.39	4.87	3.14	2.99	5.35	0.94	1.42	4.56	1.42	0	3.14	0.31	0.31	8.33	0	0.79	1.57	2.04	0	2.36	0	1.1	0	0	0	0.16	0	0	0.16	0.16	0.31	0	0	0	1.1	0.31	0	0	0.47	2.99	0	0.31	2.83	0.79	0.16
Llama3.1_13	5.89	2.66	5.13	3.99	4.94	3.42	2.28	4.56	2.09	2.66	0.76	0	2.47	2.85	0.38	0.19	0	0.19	1.71	2.09	3.42	0.19	3.61	2.28	1.14	0.57	0.19	0	1.52	1.14	0.76	0.57	0.76	0.57	2.28	0	0	1.52	0.95	0	4.18	0.19	0.38	0	0	0.57	0.19	0.76	2.66
Llama3.1_14	5.87	1.83	3.3	3.49	6.61	4.59	6.24	4.59	4.95	0	1.47	3.67	3.12	0	2.57	0.18	0.37	1.28	1.83	0	0	0	0	3.3	0.18	1.28	0	0	0.37	0.55	0.55	0	0.37	0	0.18	0	0	0.37	0.18	0	1.83	0	0	2.75	0	0.37	0	0	0.18
Llama3.1_15	4.11	2.9	3.86	2.9	4.35	5.8	0.24	4.83	2.66	0.24	2.42	0.24	1.69	0	0.72	3.86	1.21	0.72	0	0.97	0.72	0	7.73	1.69	3.62	0.72	0	0	0	0.48	0.48	0	0	0	2.17	0	0	0.48	1.69	0.72	0	0	0	0.72	0	0	0.48	0	0
Llama3.1_16	6.07	3.2	4.89	4.38	3.88	1.01	3.2	0.84	0	3.88	1.69	0	0	0	3.71	0.51	0	7.42	0	0	5.9	2.7	2.02	3.88	0	0	0	0	3.04	2.02	0	0.67	1.18	4.22	0	0	0	2.53	0	0	0	0.67	0	3.88	0	0	0.84	0	0
Llama3.1_17	1.57	3.31	4.88	2.36	1.1	5.83	2.52	6.77	1.89	0.16	2.2	4.25	1.26	3.15	0.16	5.04	3.94	0.79	4.72	0.16	1.1	0	0.16	1.42	1.1	0	0.16	0	2.52	1.1	0.94	0	2.83	0.63	3.94	0.16	0	1.26	0	1.26	0	0	0.16	0	0	1.42	0.16	0	0.16
Llama3.1_18	6.03	5.75	1.29	3.3	2.16	2.44	2.59	2.01	1.58	2.01	0.72	2.44	0.86	0.29	0.86	2.44	2.44	0.14	2.59	2.3	0.29	0.86	0	2.01	3.16	0	0	3.16	2.44	1.58	1.87	2.16	1.44	0	0	0	0	1.87	0.72	0.14	1.15	0.14	0	0	1.01	0.29	0.14	0.57	0.86
Llama3.1_19	5.6	2.7	4.25	4.44	2.51	2.9	3.28	2.9	0.97	4.25	1.16	0	2.9	2.7	0.97	4.63	0	0.39	0.77	0.97	1.93	1.93	0	3.47	2.7	0.39	1.35	0.58	0.97	0	0	0.58	0.97	0.77	2.12	1.35	0.39	0.97	0.19	0.39	0.39	0.39	0.58	1.74	0	0.19	0.77	0.39	1.16
Llama3.1_2	2.29	3.9	3.1	4.04	1.21	5.79	1.08	5.79	2.69	1.35	1.08	2.15	3.36	1.35	3.36	0.13	2.42	3.63	2.96	0.67	0.54	0	2.15	1.08	0.13	0	0	0	0.4	0.54	1.08	0.13	0.94	0.54	0.81	0	0	0.4	0	2.96	1.21	0.13	0.13	3.1	0	0.67	0.54	0.13	0
Llama3.1_20	6.85	0.39	5.68	4.7	6.65	1.57	4.11	1.57	5.28	0.98	1.57	0.98	2.35	0	2.15	3.52	0	0.2	0	0.2	0.39	0.59	0.59	2.35	1.76	2.54	0.98	0.59	1.57	0	0	0.59	1.57	0.2	0.78	0.98	0.98	1.57	0.39	0	0.2	0.2	0.2	0.39	0	0	0.39	0.2	0.39
Llama3.1_21	3.91	3.74	7.82	3.91	3.4	1.53	2.21	1.53	3.23	0.68	1.87	7.65	0.17	3.74	1.7	3.06	0.34	2.38	0	0.85	3.57	1.7	1.7	3.74	2.38	0	0.34	0	3.74	0	0	0.34	3.74	0	3.06	0	0	3.74	0	0	0	0	0.34	1.36	0	2.04	0.17	0	0.34
Llama3.1_22	4.56	4.77	1.87	2.9	1.24	6.22	3.11	4.77	3.53	3.32	2.07	3.53	2.07	2.49	2.7	1.24	0	4.36	0.21	0.41	1.66	2.07	0	1.87	0.21	0.62	0.21	0	0	3.73	2.28	0.21	0	0	0.62	0	0	0	0.41	0.41	0	0.21	0.41	2.49	0	0.21	1.04	0.41	0
Llama3.1_23	3.68	4.96	3.36	3.68	3.52	1.92	3.04	1.76	6.56	2.72	4.8	3.2	1.12	0	1.6	1.28	0	1.44	0	1.44	1.12	0.96	0.96	2.24	0	0	0	0	0	0.48	0.48	0	1.28	0	0.16	0	0.16	0	0.16	0.8	0	0	1.44	1.12	0	0	0.16	1.44	1.28
Llama3.1_24	4.72	4.04	6.97	3.37	0.22	0.22	4.49	0.22	5.17	2.7	0.67	9.44	1.57	0	1.8	0.22	0.22	1.8	0.22	0	6.52	0.45	0	3.15	0	0	0.45	2.25	0.22	0	0	4.27	0.22	0	0	0.22	2.25	0.22	1.35	0	0	4.27	0.22	1.8	0	0	4.04	0	0.45
Llama3.1_25	4.56	4.77	1.87	2.9	1.24	6.22	3.11	4.77	3.53	3.32	2.07	3.53	2.07	2.49	2.7	1.24	0	4.36	0.21	0.41	1.66	2.07	0	1.87	0.21	0.62	0.21	0	0	3.73	2.28	0.21	0	0	0.62	0	0	0	0.41	0.41	0	0.21	0.41	2.49	0	0.21	1.04	0.41	0
Llama3.1_26	2.34	2.6	6.77	3.91	1.56	4.69	1.56	2.86	2.86	1.3	4.43	0	2.34	0.78	1.04	0.52	1.04	2.86	0.78	0	5.47	0.52	0	1.56	2.86	0	1.04	3.12	0	0.26	0.26	3.91	0.78	0	0.78	0.26	0.52	0	0.52	0.26	0.52	1.3	0	2.08	0.26	0	1.82	0	0.52
Llama3.1_27	6.35	4.17	5.16	3.37	3.77	1.98	1.98	3.17	2.58	1.98	3.57	0	1.39	0.4	1.19	2.58	0	3.17	3.77	0.99	5.36	0	1.79	1.59	1.39	0	0	0	1.39	1.79	1.79	0.2	0.6	0.6	0	0	0	1.39	0	0	1.39	0.2	1.39	1.39	0	0.6	0.79	0.2	0
Llama3.1_28	3.18	2.99	7.29	3.93	3.74	6.17	5.79	5.98	4.11	0.37	1.5	0.19	2.62	3.74	1.31	0.19	5.79	1.68	1.12	0.19	0.19	0	0	3.93	0	0	0	0	1.12	5.61	3.55	2.43	1.12	0	4.49	0	0	0	0	1.12	0	2.43	0	0	0	0	0.37	0	0
Llama3.1_29	5.73	1.74	9.2	2.78	6.42	1.74	1.74	1.56	6.94	0.52	1.56	2.95	1.22	0	1.74	0.17	1.91	0.52	0.17	0	0.17	0.35	0.17	2.43	0.17	0.87	0.17	0	1.56	1.04	0.69	0.35	1.56	0.52	1.74	0	0	1.39	1.22	0.17	0.17	0	0.52	0.69	0	0.87	0.35	0	0.35
Llama3.1_3	5.12	4.26	5.76	5.33	3.62	2.99	2.77	3.41	4.05	4.69	2.35	0.21	2.77	2.77	0.64	0.43	0	0.85	0.85	1.49	3.41	0.85	2.13	2.13	0.43	0.64	0.85	0.85	0.64	0.43	0.21	0	0.21	0.64	0	0.85	0.85	0.85	0	0	0.43	0	0.85	1.28	0	1.07	1.28	0.64	0.64
Llama3.1_30	3.04	2.5	6.8	3.04	4.11	4.47	1.79	4.29	4.65	0.18	0.18	1.07	2.68	1.25	1.61	1.97	2.68	0.72	3.58	2.5	0.18	0.89	0	2.15	1.79	0.36	0.54	0.72	0.89	0.18	0.18	3.58	0.72	0.18	1.97	0.18	0	0.89	0.54	0	1.25	2.5	1.07	0.72	0	0.89	0.36	1.25	0.18
Llama3.1_31	5.89	1.73	3.29	3.99	3.29	5.2	4.33	3.47	0.69	1.04	0.87	0.17	0.52	0	2.77	3.64	3.81	4.51	5.72	0.69	0.52	0	0	0.69	1.91	0.69	0	0.17	0.69	3.64	3.64	0.69	1.91	0	1.91	0	0	0.35	0	0.17	0	0	0.17	0	0	0	0.35	0.52	0
Llama3.1_32	4.12	2.6	3.47	4.34	3.9	2.82	3.9	2.17	2.82	0.22	1.95	2.82	2.17	0.65	1.95	1.08	5.86	4.12	0.87	1.3	0	0	0.43	2.6	2.82	0.22	0	0	0.65	1.08	1.3	1.08	0.87	0.65	2.6	0	0	0.65	1.3	0.43	0.43	1.52	0.43	0.22	0	0	0.87	0.43	0
Llama3.1_33	5.48	4.51	6.92	3.54	2.9	2.25	3.22	2.25	5.15	0.32	2.74	0	2.25	3.06	0.64	0	0	3.38	1.61	1.61	0.32	0.64	0	1.77	0.81	0	1.13	0	3.06	0.81	0	0.32	1.61	0.32	0	0	0	1.45	0.48	0	1.61	0.32	0	2.74	0	0	2.9	0.16	0.64
Llama3.1_34	6.76	3.53	3.69	3.99	2.61	2.76	0.31	2.61	0.46	1.08	5.07	1.08	2.46	0.77	0.92	6.14	2.61	1.38	1.84	0.31	6.3	0.15	3.53	1.38	3.38	0	0.31	1.69	0	2	2.3	0.15	0.15	0	1.08	0	0.61	0	1.23	0	0.31	0	0.15	1.69	0	0.61	2.46	0.31	0.31
Llama3.1_35	3.42	2.35	5.13	4.27	3.42	4.7	1.28	4.27	3.63	0	0.64	2.35	1.71	3.42	0.21	4.06	0	1.71	3.85	2.78	0.64	0.43	2.35	1.71	2.99	0	0	0	0.43	0.21	0.64	0.43	2.78	0.64	0	0	0	0.43	0.21	0.64	0	0.21	0.43	0.21	1.5	0.85	0.64	1.5	0.64
Llama3.1_36	3.82	5.82	1.81	3.82	2.21	4.62	2.21	3.21	2.81	4.22	3.01	0.2	2.21	2.81	1	0.4	0	1.81	2.01	1.2	2.01	1.2	0	2.41	0.4	0.2	0	0	2.21	0.4	0.6	0.6	1	2.01	0	0	0.4	2.01	0	0	2.61	1	1.81	1.61	0	0	0.8	0	1.61
Llama3.1_37	1.36	0.82	7.07	2.86	3.95	4.22	2.45	4.22	5.71	0.54	3.54	0	0.82	2.72	2.86	2.45	0.27	2.18	0	0.54	2.18	0.68	0	2.31	1.63	0.82	0.54	0	1.5	0.68	0.82	0.54	0.95	1.36	1.36	0	1.09	1.5	0.27	0.27	0	1.63	1.36	3.13	0.27	0.27	2.86	0	1.22
Llama3.1_38	2.7	1.08	10.51	3.37	8.76	9.3	2.16	6.74	5.39	0	1.89	0.4	2.29	1.08	1.08	0.13	0	0.81	0	0.27	2.16	0.13	1.08	0.81	2.83	0.81	0.81	0	0.54	3.77	2.56	0	0.4	0.27	0	0.67	0	0.4	0.4	0	0	0	0	4.99	0	0	5.26	0	0.13
Llama3.1_39	3.2	2.45	7.16	4.14	3.77	4.14	1.51	3.01	0.94	2.45	1.32	0.19	3.2	2.26	0.94	7.34	0	0.56	1.32	0.94	2.07	0.56	1.69	1.51	2.45	0.75	0.19	0.38	0.75	3.2	1.51	0.56	0	1.13	4.71	0.19	0.56	0.75	0.19	0.19	0.19	0.94	0.94	0.38	0.19	0.38	0.19	0.19	0.75
Llama3.1_4	1.15	3.08	5.51	3.21	4.62	6.79	2.31	5.9	4.74	0.9	2.05	2.69	1.03	0	2.44	2.18	0	3.08	1.28	2.95	1.92	0	0.77	1.03	1.79	1.03	0	1.03	0.13	0.64	1.28	0.38	0.13	0	0.9	0	0.13	0.13	1.03	0.26	1.54	0.26	0.64	1.79	0	0	0.64	0.38	0.13
Llama3.1_40	3.24	1.01	7.69	3.85	2.43	4.25	1.62	3.04	6.48	1.62	2.02	0	1.62	5.06	0.81	2.63	2.02	0.4	1.82	0	2.23	0	2.02	2.83	1.82	0	0	0.2	1.21	0.61	0.2	0.2	2.43	0	2.43	0	0	1.21	0.2	0.81	0.61	0	0	1.21	0	0.2	0.81	0	3.44
Llama3.1_41	7	7	3.91	2.88	1.23	1.03	1.03	1.03	10.08	0	7.82	0.62	2.26	1.23	1.03	2.06	0	1.44	2.26	0	0	0.62	2.67	1.85	2.47	0.21	0	2.26	0	3.29	2.67	2.47	0	0	0	0	0	0	0	0	0	0.21	0.62	0.82	0	4.12	0.62	0	0
Llama3.1_42	2.56	1.57	6.98	2.99	3.42	4.56	4.7	3.99	6.7	5.56	1.57	0.71	1.14	5.98	1.42	2.56	0	1.14	1.71	1	1.57	1.42	2.85	2.71	0.14	0	0	0.57	1.28	0.43	0.28	0	1.28	0.14	0.43	0	0	0.43	0.85	0.85	1.99	0	0.28	1	0	0	0.71	0.57	0.85
Llama3.1_43	2.14	1.84	5.51	3.83	4.44	2.6	1.84	1.53	5.36	3.06	1.68	2.76	0.77	0.92	2.14	0.31	0.15	3.52	0.15	2.6	2.45	0.61	0.61	1.84	0.61	0	0	0	1.84	0.77	0.61	0.46	0.31	0.77	0	0	0	1.84	0.31	0	0.46	0.46	1.07	0.31	0	0.31	0.15	0	1.68
Llama3.1_44	4.12	4.97	4.97	3.09	4.12	0.86	3.26	0.51	4.46	0.34	4.46	3.95	2.4	0.17	0.34	0.17	0.51	2.4	0.86	0.69	4.29	1.2	0.34	2.06	0.86	0	0.51	0.34	1.03	0.69	0	0	0.69	1.03	0	0	0.34	1.2	1.37	1.37	1.72	0	1.03	0	0	0	0.17	0.34	0
Llama3.1_45	1.9	5.5	5.12	3.23	5.31	4.17	3.23	4.36	0.38	3.8	0.57	0.57	2.28	0.19	2.09	5.12	0.19	2.28	0.19	0.19	0	0.76	0.57	1.9	0.76	0.57	0.19	3.42	0.38	0.95	0.95	0	0.38	0.19	4.17	0.19	0	0.19	0.19	0	3.61	0	1.33	0.57	3.61	0.19	0.95	0	3.04
Llama3.1_46	2.65	4.07	5.49	3.36	2.48	5.66	3.19	7.43	1.95	6.9	3.72	0.53	1.59	1.06	0.35	2.12	0	0.35	3.89	0.35	7.61	0.18	1.95	0.53	3.19	0	0	0	0.71	1.42	0.18	0	0.53	0	0.35	0	0	0.71	0.88	0	2.12	0	0.18	1.59	0	0.18	1.95	0.18	2.12
Llama3.1_47	3.1	3.4	4.28	4.28	4.14	5.02	2.66	4.43	3.25	1.92	2.95	1.77	1.48	2.07	1.18	1.03	0.89	1.48	0.89	2.22	2.22	0.15	0.59	2.81	1.77	0	0.59	0.44	1.62	1.92	2.51	0.3	0.44	0.3	0.3	0	0	1.62	0.3	0.3	0.3	0.44	1.48	1.48	0	0.59	0.89	0.3	0
Llama3.1_48	3.71	3	5.65	2.83	2.3	3	4.24	4.77	4.95	4.42	4.77	1.94	1.24	0.71	1.06	1.59	0	1.41	3	0.88	7.07	0.53	1.94	1.41	1.06	0	0	0.53	1.94	1.24	1.41	0.88	1.77	0	0	0	0.18	0.71	1.06	0.35	1.77	0.88	0.35	0.88	0	0.18	0.18	0.35	1.77
Llama3.1_49	1.66	3.48	0.33	3.81	3.32	4.98	3.65	2.49	0.83	4.81	2.49	2.49	1.49	0.33	1.33	0.33	0	1.82	0.33	0	2.82	1	0.33	4.15	1.33	0.83	0	5.64	2.16	0.5	0.83	0	2.16	0.33	0	0	5.64	2.16	1.16	0	0.66	0	0.33	1.33	0	1.33	1.66	0	2.16
Llama3.1_5	2.08	2.29	3.33	3.75	4.38	4.38	2.92	5	3.33	3.75	1.25	0.62	1.46	3.33	1.04	0.42	0.42	2.08	1.25	1.46	1.25	0.21	0	1.88	0.42	0	0.21	0	1.04	1.04	0.62	1.67	0.42	0.42	0	0	0	1.04	0.62	0.21	0.42	1.67	0.62	1.04	0	0.42	0.62	0.21	0.21
Llama3.1_50	2.75	3.85	2.94	3.3	3.12	5.14	2.2	4.22	0.73	0.55	3.85	0	0.92	0	1.47	3.12	0	1.28	1.83	2.02	0.18	0.55	0	1.28	1.83	0.55	0.73	0	0.37	1.47	1.28	1.65	0	0.37	3.85	0.55	0.18	0	1.83	0.73	4.22	1.83	0.55	2.2	0	2.2	2.39	1.28	0.73
Llama3.1_6	5.34	2.29	3.82	3.44	3.05	4.96	4.58	5.34	6.11	0.76	2.48	2.86	1.91	0.76	0.19	3.05	0.38	0.19	3.05	1.91	0.95	0	0	1.53	0.57	0.19	0	0.19	1.34	5.73	4.39	0.38	0	0	2.48	0	0.38	1.34	1.34	0.19	2.48	0.57	1.34	0.19	0.19	0.19	0.38	0	2.67
Llama3.1_7	10.39	1.14	8.28	1.79	6.33	2.92	4.55	2.76	0.65	0.65	0.49	8.77	1.46	1.62	0.16	0	4.55	0.16	0.81	0.49	0.81	0.16	0.49	1.79	0.49	0	0.49	0.16	0	7.79	5.19	0	0.32	0	4.22	0	0.16	0	0	0	0.65	0	0.65	1.62	0	0	1.46	0.49	0
Llama3.1_8	3.71	5.15	1.86	3.71	1.86	5.57	4.54	3.51	1.86	5.98	1.03	8.45	4.12	5.77	1.44	1.03	0	1.24	0.41	0.41	0	1.44	1.44	4.33	0.62	0	0	0.21	0.21	0.21	0.21	1.24	1.24	0	0.21	0	1.03	0.21	0.82	1.03	0	2.06	0.82	1.86	0.41	0.82	0.41	0.21	0.21
Llama3.1_9	5.08	2.82	8.66	4.52	3.58	3.95	4.52	3.77	6.21	0.38	0.94	5.27	3.95	2.07	0.56	0	0	0.56	0	0.19	2.45	0.56	0	4.33	0.38	0	0	0.38	0.19	0.75	0.75	2.82	0.19	0	0	0	0.38	0.19	0.56	0.19	0	1.88	0.75	0.94	0	0.19	2.45	0.19	0
MS_Copilot_1	3.61	2.41	4.12	3.95	3.44	2.75	3.26	2.41	2.06	2.23	2.23	2.58	1.2	1.37	1.89	2.23	0.69	1.2	1.89	2.23	2.23	1.03	0.34	0.52	0.52	1.72	1.55	0.86	1.55	1.2	1.03	1.37	0.86	0.34	0.52	1.72	0.86	1.37	0.17	0.86	0.69	0.69	0.69	0.69	0.69	0.34	0.52	1.2	0.52
MS_Copilot_10	3.65	3.86	3.22	2.15	2.15	2.79	1.72	2.15	2.15	0.21	0.86	0.64	1.72	1.72	1.72	1.72	1.29	0.86	1.07	1.72	0.64	1.07	1.29	1.07	1.5	1.29	1.93	0.21	1.5	1.72	1.5	0.64	1.07	1.07	0.43	1.07	0.43	0.86	0.64	0	0.21	0.43	0.21	0.43	0.86	0.43	0.64	0.64	0.86
MS_Copilot_11	3.31	3.72	3.31	3.72	3.93	3.1	2.27	3.31	2.27	2.48	2.69	2.48	2.07	1.65	2.48	1.24	1.45	1.45	1.45	0.83	0.41	2.07	1.24	0.83	0.62	0.83	1.03	1.24	0.62	1.03	0.83	1.03	1.24	0.62	0.41	1.03	0.83	0.41	0.62	1.03	0	0.83	0.41	1.03	0.21	1.03	1.24	0.41	0
MS_Copilot_12	3.63	2.48	5.53	3.82	3.05	3.24	1.72	2.48	2.29	1.72	1.34	1.72	2.1	3.24	1.91	1.53	1.53	1.53	1.72	1.15	2.29	0.19	1.91	0.95	2.48	0.95	0.19	0.76	0.76	0.76	0.76	0.95	0.57	0.57	0.95	0.19	0.57	1.15	0.76	1.15	0.57	0.76	0.38	0.57	0.19	0.38	0.76	0.57	0.38
MS_Copilot_13	4.61	2.88	3.84	3.26	3.65	2.3	1.73	2.3	2.11	2.3	1.15	0.96	1.73	3.45	2.11	3.07	1.15	1.73	1.54	0.96	0.77	0.58	1.15	0.58	1.15	1.15	0.77	0.77	0.58	1.34	1.34	0.19	0.38	0.19	0.96	0.77	0.77	0.58	1.15	0.58	0.58	0.77	0.19	0.38	0.96	0	0.58	0.38	0
MS_Copilot_14	4.45	3.81	4.03	3.39	2.97	4.03	1.69	3.18	1.69	1.06	1.27	3.18	2.12	1.48	2.97	3.39	0.64	2.12	2.75	1.69	1.69	0.21	0.85	1.48	1.48	1.06	0.21	0.42	0.64	0.85	1.06	0.42	0.85	1.27	1.06	0.21	0.21	0.42	0.64	0.64	1.06	0.42	0.85	1.27	0.21	0.64	0.85	0.42	0.64
MS_Copilot_15	4.69	4.46	2.68	3.35	2.46	2.9	2.68	2.9	2.01	0.45	2.23	2.23	1.34	1.56	2.23	2.01	0.67	1.79	1.56	1.34	1.12	0.67	1.56	1.12	1.34	0.89	1.56	0.89	0.67	1.34	1.56	0.22	0.89	0.45	0.45	1.12	1.12	0.67	0.67	1.34	0.22	0.67	0.45	0.45	0.22	1.12	0.45	0.67	0.22
MS_Copilot_16	4.09	3.35	4.83	3.72	3.9	4.09	2.23	3.53	3.16	1.49	1.86	0.37	2.23	2.6	1.3	0.93	0.56	1.49	0.74	1.3	1.3	1.12	0.37	0.19	2.04	0.74	1.12	0.74	1.3	1.49	1.3	0.74	1.12	0.74	0.19	1.12	0.93	1.67	0.74	0.74	0.37	0.56	0.37	0.19	0.56	0.19	0.74	0.37	0
MS_Copilot_17	3.66	2.5	5.32	3.66	3.83	3	1.5	3.49	2.66	3.33	3.16	1.16	2.16	2.16	1.83	2.66	0.5	1.33	1.5	1.16	2.66	1.66	0.17	0.5	1.66	0.33	0.83	0.5	0.33	0.83	1.33	0.67	0.17	0.67	2	1	0.33	0.67	0.33	0.67	1.33	0.83	0.33	1.66	0.17	0	1.33	0.5	0.67
MS_Copilot_18	4.46	3.4	3.4	3.4	4.25	3.18	2.97	2.76	2.34	0.85	0.85	3.4	1.91	0	2.12	1.27	3.61	1.91	2.12	0.85	0.21	0.64	0.21	0.85	0.42	1.06	1.49	0.85	0.42	1.49	1.7	0.64	0.64	0.21	0.21	1.27	0.21	0.21	0.64	0.42	1.91	0.21	0.42	0.21	0.64	1.27	0	0	0
MS_Copilot_19	4.69	3.12	4.88	4.3	3.52	2.15	3.12	2.15	2.54	2.34	2.93	1.17	1.76	1.17	2.73	4.3	0.59	1.17	2.15	1.37	0.59	0.98	0.39	0.78	1.95	1.56	0.98	0.78	1.17	0.98	1.56	1.17	0.78	0.98	1.95	0.98	0.39	0.78	1.17	0.78	0	0.59	0.59	0.78	1.37	0.59	0.98	0.59	0.2
MS_Copilot_2	3.96	3.24	3.96	3.6	2.16	2.7	3.24	2.34	2.52	1.44	2.88	1.98	2.16	0.9	1.08	1.8	0.9	1.08	1.26	1.98	1.98	0.72	0.72	0.72	1.62	1.26	1.62	0.54	1.98	0.72	0.9	1.44	1.62	0.18	1.08	1.62	1.08	1.08	0.18	0.54	0.36	1.44	0.54	0.9	0.18	0.72	0.54	0.9	0.72
MS_Copilot_20	4.58	2.86	3.44	4.01	4.58	3.24	1.53	3.44	2.67	0.95	2.67	0.76	2.1	0.57	3.05	3.24	1.34	1.53	1.15	0.95	0.95	1.72	0.57	0.95	2.67	0.95	0.95	0.57	0.95	1.72	1.91	0.95	0.95	0.76	1.34	0.95	0.38	0.76	0.76	0.76	0.19	0.76	0.57	0.76	0.76	0	0.76	0.38	0.38
MS_Copilot_21	4.2	3.57	2.94	3.99	2.1	2.73	1.89	3.15	2.73	0.84	2.1	2.31	1.26	2.1	3.15	2.31	1.89	1.89	3.57	1.68	1.26	0.42	0.84	1.47	1.68	1.47	0.63	0.21	0.42	1.47	1.89	0.84	0.63	0.42	0.63	0	0.42	0.63	0.42	1.05	0.84	0.42	1.26	0.42	0.63	0.63	0.63	0.84	1.05
MS_Copilot_22	3.95	5.08	3.95	3.77	3.01	2.07	3.77	2.26	3.39	1.88	4.33	2.26	1.69	1.13	1.32	2.82	0.19	1.69	0.56	1.13	1.32	0.94	1.13	2.07	1.32	0.19	0.75	0	1.51	1.32	1.69	0	1.32	1.69	1.13	0.75	0.19	1.13	0.75	0.19	0.19	0.19	0.94	0.75	0	0.19	1.13	0.56	0.19
MS_Copilot_23	5.16	4.37	2.78	3.77	3.77	2.98	1.98	2.58	2.18	0.79	3.37	1.79	2.18	1.19	1.59	2.38	1.59	0.99	0.79	1.39	1.39	1.79	0.4	1.79	1.59	0.4	0.4	0.4	1.39	1.19	1.19	0.79	0.99	0.2	0.79	0.2	0.4	1.39	1.19	1.19	0	1.19	0.6	0.4	0.2	0.4	0.99	0.6	0
MS_Copilot_24	4.47	3.58	4.47	4.25	2.91	3.13	1.79	2.91	2.46	0.89	2.01	4.92	2.46	0.45	2.24	1.12	1.57	2.01	2.46	1.12	2.46	0.89	0.67	0.45	1.57	0.45	0.67	0.45	0.89	2.68	2.46	1.34	0.67	0.45	0.45	0.45	0.45	0.67	0.89	0.89	0.67	1.34	0.22	0.22	0.45	0.89	0.67	0.45	0.22
MS_Copilot_25	3.77	2.1	2.94	3.98	3.14	2.94	2.31	2.31	3.35	1.47	2.52	3.14	2.1	1.05	1.89	2.73	0.42	1.26	1.89	0.42	1.26	0.84	0.63	0.42	1.47	1.89	1.47	0.84	1.68	1.89	1.05	0.42	1.47	0.63	0.63	1.26	0.63	1.05	0.42	1.26	0.63	0.21	0.42	0.21	0.21	0.42	0.42	0	0.84
MS_Copilot_26	4.31	3.45	2.59	3.88	3.66	3.02	2.16	1.72	1.94	1.94	2.59	1.94	2.59	0.43	1.94	0.65	1.29	1.51	0.86	0.86	1.51	1.51	0.43	0.43	1.08	1.08	2.16	1.08	0.65	1.94	1.51	0.22	0.43	1.08	0.86	1.29	0.43	0.43	0.65	1.08	1.08	0	0.43	0.43	0.22	0.65	1.08	0.43	0.65
MS_Copilot_27	3.52	3.3	2.2	3.52	3.3	3.74	3.3	3.74	3.74	2.42	4.41	0.66	2.2	0.88	3.08	1.76	1.54	1.54	1.98	0.88	1.1	1.98	1.98	1.1	1.32	1.32	0.88	0.44	0.66	1.54	1.32	0.66	0.88	0.88	1.1	0.88	0	0.66	0.44	0.66	0.66	0.88	0.88	0.88	0	0.22	0.66	0	0.66
MS_Copilot_28	4.83	3.57	3.36	3.78	3.78	2.94	2.73	2.52	1.89	1.47	2.31	2.94	2.73	0.84	1.47	0.63	2.31	0.84	1.05	0.63	1.47	0.63	0.42	0.21	0.63	1.68	1.26	0.42	0.42	1.89	1.26	0	0.42	1.47	1.26	1.26	0.42	0.63	1.05	0.84	0.63	0.21	0.21	0.21	1.26	0.63	1.05	0.42	0.63
MS_Copilot_29	5.21	1.67	4.17	3.75	2.71	1.88	1.46	1.46	2.71	1.04	1.04	1.67	1.46	0.62	2.92	0.83	1.67	1.04	2.08	1.46	0.62	1.46	0.42	0.42	0.21	1.25	1.46	0.62	1.04	1.25	1.88	1.04	0.42	0.83	0.42	0.62	0.21	0.62	1.04	1.25	0.62	0.62	0.42	0.62	0.62	0.21	0.21	0.42	0.21
MS_Copilot_3	4.47	4.47	2.92	3.89	2.53	3.31	3.89	2.33	2.53	0.78	1.95	1.17	2.72	1.56	1.95	0.58	0.78	0.97	1.36	1.36	1.17	1.75	0.58	0.58	0.19	1.75	2.14	1.17	1.17	0.97	1.56	0.19	1.17	1.36	0.19	1.95	1.95	0.58	0.78	0.58	0.58	0.58	0.39	0.78	0.19	0.39	0.78	0.78	0.39
MS_Copilot_30	2.93	3.44	3.79	3.79	2.41	3.96	1.55	3.96	2.58	0.69	2.07	0.34	1.89	2.24	2.24	0.86	2.41	1.38	1.89	1.03	0.69	0.86	0.34	1.55	0.86	1.2	2.24	0.34	1.38	1.55	1.72	0.86	0.86	0.69	0.86	1.2	0.69	1.03	0.86	0.52	0.52	1.03	1.03	0.69	0.69	0.52	0.86	0.17	0.34
MS_Copilot_31	4.19	3.32	2.09	4.36	2.44	3.49	5.41	2.79	2.27	1.57	2.97	2.44	1.4	0.7	1.75	1.05	4.54	0.87	2.27	1.92	0.7	0.7	0.35	0.17	1.05	0.7	0.17	1.05	1.22	0.7	0.7	0.35	1.22	0.87	1.22	0.17	0.52	1.05	0.7	1.4	0.17	0.35	0.7	0.7	0.52	1.22	0.17	1.4	0.17
MS_Copilot_32	3.16	1.9	4.01	4.01	3.59	1.27	2.53	0.63	2.32	2.95	1.05	3.16	2.53	1.05	2.11	1.48	1.69	1.69	0.63	1.48	1.27	0.63	1.27	1.05	1.69	1.27	1.05	0.84	0.63	0.63	0.84	1.69	0.21	1.05	0.84	0.84	0.42	0.84	0.21	0.84	0.42	0.42	0.63	0.21	0.84	0	0.42	0.42	0.84
MS_Copilot_33	4.35	2.58	2.09	2.9	2.25	2.25	2.42	1.77	0.97	2.74	2.58	0.64	1.61	0.64	1.93	1.61	1.29	1.29	1.61	2.25	2.09	1.45	0.16	0.97	1.45	1.13	1.61	0.48	1.93	1.45	1.77	0.48	0.64	0.81	1.29	1.29	0.48	1.45	0.97	1.29	0.48	0.32	0.32	0.48	0.16	0.32	0.32	0.64	0.16
MS_Copilot_34	3.48	3.87	3.48	3.68	3.29	3.48	2.32	3.48	1.93	1.74	2.9	1.16	1.74	2.32	2.71	0.97	4.64	1.55	1.35	1.16	1.16	1.16	0.39	0.39	1.16	0.77	0.97	1.55	0.19	0.97	1.16	0.39	0.58	0.77	1.16	1.16	0.77	0	0.97	0.58	0	0	0.19	0.97	0.58	0.77	1.35	0.97	0.58
MS_Copilot_35	4.37	4.97	3.18	3.18	2.19	3.38	1.39	3.18	2.98	1.59	1.59	1.19	0.8	4.37	2.39	3.78	0.4	1.39	2.58	0.99	0.4	1.19	1.39	0.8	3.58	0.4	0.6	0.6	0.6	2.39	1.19	0.6	0.6	0.8	0.8	0.4	0.6	0.8	1.19	0.8	0.99	0.6	0.4	0.4	0	0.99	0.8	0.6	0.2
MS_Copilot_36	5.64	4.41	3.19	3.92	2.45	2.94	1.72	1.96	1.96	0.98	1.96	1.72	2.94	3.19	1.72	1.47	0.98	1.23	1.72	0.49	0.74	0.49	0.98	0.25	0.98	1.72	0.98	0.98	0.98	1.23	0.49	0.49	1.72	0.74	1.23	0.98	1.23	0.49	1.23	0.98	0.98	0.74	0.25	0.25	0.74	0.74	0.25	0.49	0.25
MS_Copilot_37	3.83	2.87	4.79	3.83	3.64	2.49	1.34	2.11	2.87	1.34	1.72	0.19	1.92	2.87	2.87	3.07	1.72	0.77	1.72	1.92	1.34	1.34	0.77	1.34	1.53	2.11	0.96	0.96	1.15	0.19	0.57	1.34	0.38	0.19	0.96	0.57	0.19	0.57	0.38	0.77	0.19	0.77	1.15	1.15	0.77	0.38	1.15	0.96	0.77
MS_Copilot_38	4.55	4.09	2.95	3.86	4.09	2.05	3.64	1.82	2.73	0.68	2.05	1.59	1.82	0.68	3.18	0	2.05	2.27	0.45	2.05	0.91	1.14	0.91	0.91	0.68	2.27	1.36	0.45	0.45	0.68	1.36	0.91	0.45	1.59	0.23	1.59	0	0.45	0.91	0.68	0.23	0.23	1.14	0.45	0.45	0.45	0.68	0.68	0.45
MS_Copilot_39	5.62	4.68	3.18	3.56	3	2.62	2.81	2.25	2.25	3	3.93	0.37	2.43	0.94	2.43	1.12	0	1.31	0.37	1.87	2.06	0.94	0.75	1.5	1.12	1.5	0.56	0.75	0.56	1.69	1.87	1.31	0.37	0.37	0.19	0.56	0.56	0	0.94	1.5	0.19	0.94	0.94	1.12	0.75	0.75	0.94	0.75	0.94
MS_Copilot_4	4.29	3.36	2.8	3.92	5.22	2.05	2.61	1.87	1.12	2.05	0.93	1.68	1.12	1.12	2.99	0.93	1.12	2.99	1.87	1.68	1.49	1.87	0.93	0.56	1.12	1.12	1.87	0.37	1.68	1.31	1.49	0.75	0.93	0.37	0.19	1.49	1.31	1.68	0.75	0.56	0.37	1.49	1.49	0.37	0.93	0.19	0.75	0.56	0.37
MS_Copilot_40	5.8	3.94	1.86	3.71	3.94	3.25	1.39	3.25	2.55	1.16	1.62	0.23	2.55	1.86	2.78	2.32	1.62	1.39	2.09	0.7	0.7	1.16	0.23	1.62	2.09	1.86	0.46	0.93	0.7	2.32	1.16	0.46	0.46	0.7	0.7	0.23	0.23	0.7	0.46	0.23	0.46	0	1.16	0.7	0	0.93	0.46	0.23	1.39
MS_Copilot_41	3.53	3.53	3.53	3.34	2.97	3.15	1.67	2.78	2.6	0.56	2.78	1.3	0.93	1.3	1.86	1.48	0.93	1.67	1.67	1.48	1.67	0.93	1.86	0.74	2.04	0.93	0.56	0.56	0.74	0.93	0.93	0.93	0.93	1.11	0.37	0.56	0.37	1.11	0.74	0.56	0.19	0.93	0.19	0.56	0.19	0.93	0.56	1.11	0.56
MS_Copilot_42	3.83	2.19	3.83	3.55	4.1	2.19	1.09	1.64	4.64	2.73	2.46	0.55	2.73	2.19	2.46	1.09	1.09	0.82	0	1.09	1.64	0.27	0	0.82	0.27	1.91	0	1.64	1.37	0.55	0.82	1.64	1.09	0.82	0.27	0.55	0.82	0.55	0	0.82	0.27	1.37	0.27	0.27	0	0	0.27	0.82	1.37
MS_Copilot_43	2.46	2.46	5.53	3.69	3.69	5.12	1.43	3.69	3.69	0.61	1.02	1.84	2.05	0.82	2.46	1.64	0.41	0.82	1.64	1.43	1.84	1.43	2.05	0.82	1.84	1.43	1.02	0.2	0.82	0.82	1.02	0.61	0.61	0.82	0.2	1.23	0.2	0.41	1.43	0.2	0.61	0.82	0.82	0.82	0.2	0.82	1.02	0.61	0.2
MS_Copilot_44	4.48	3.77	2.59	3.54	3.77	2.36	3.07	2.36	1.89	1.89	2.36	2.36	2.36	0.94	2.36	0.24	1.89	0.94	0.71	2.36	0.94	0.71	0	0.47	0.47	1.42	1.18	0.71	1.18	0.47	0.94	0.71	0.24	1.18	1.18	0.71	0.47	1.42	0.47	1.18	0.94	0	0.47	0.47	0.24	0.71	0.71	0.71	0.24
MS_Copilot_45	2.65	2.27	3.21	3.97	3.78	2.84	2.27	1.13	0.95	2.08	1.13	1.32	2.08	0	2.08	3.78	0.76	1.7	1.32	1.51	0.57	0.76	1.7	1.51	0.38	1.13	1.7	0.76	1.51	0.57	0.76	0.57	0.57	1.32	1.32	1.13	0.19	0.95	0.95	0.76	0.38	0.57	0.95	0.57	0.76	0.38	0.57	0.57	0.19
MS_Copilot_46	3.04	4.3	3.29	3.04	2.78	4.3	1.52	2.53	3.04	1.27	2.28	1.27	3.8	0.76	1.27	1.52	0.51	1.52	0.76	0.51	1.01	1.27	0.25	1.01	1.27	1.01	1.01	1.01	0.51	0.25	0	1.77	2.03	1.27	0.25	0.76	0.76	0.51	0.51	0.51	0.51	1.27	0.25	0.25	0	0.51	0	0.25	0
MS_Copilot_47	2.96	3.36	2.57	3.36	2.57	3.56	1.98	3.56	1.98	0.4	2.37	1.98	1.19	1.58	2.96	1.58	1.58	1.78	2.17	2.37	1.38	0.99	0.59	0.79	1.78	2.17	2.17	0.79	0.99	0.99	1.58	0.59	0.4	0.4	0.4	0.99	0.4	0.59	0.59	0.79	0.59	0.2	0.79	1.19	0.79	0.4	0.79	0.99	0.79
MS_Copilot_48	3.43	3.64	3.21	4.5	3.43	2.78	2.78	1.71	1.5	1.93	1.28	1.71	3.43	0.86	2.36	1.93	0.86	1.5	1.71	1.07	0.21	1.28	1.07	1.07	0.86	1.07	1.28	0.86	0.64	0.43	1.07	1.28	0.43	1.5	0.86	1.07	1.07	0.86	0.86	0.21	0.86	1.71	0.86	0.43	1.5	0.43	0.21	0.43	0.64
MS_Copilot_49	5.08	3.21	2.41	4.28	4.28	2.14	2.41	1.6	2.41	1.87	2.41	1.6	2.67	0.8	2.94	1.07	1.34	1.87	1.6	2.14	0.53	1.34	0	1.07	1.07	1.6	0.53	0.8	0.53	1.07	1.07	0.53	0.27	1.87	0.53	0.8	0.8	0.53	0.53	1.6	0.8	0.53	0.53	0.53	0	1.34	0.53	1.07	0.27
MS_Copilot_5	3.5	3.87	2.58	4.05	1.84	3.13	2.58	3.31	2.03	1.29	2.58	1.66	1.29	1.84	1.66	2.21	0.37	1.47	2.03	1.47	1.1	0.55	0.18	0.74	1.29	1.1	0.92	0.55	1.47	1.66	1.66	0.55	0.92	0.55	0.74	1.1	0.74	1.29	0.92	1.1	1.1	0.55	0.37	0.55	0.55	0.18	0.37	0.74	0.55
MS_Copilot_50	3.15	3.57	2.52	3.78	3.57	2.73	2.94	2.52	2.1	1.47	3.15	1.47	0.63	0.84	2.31	1.68	1.05	1.47	1.68	2.31	1.26	1.89	0.42	0.21	0.84	0.84	2.31	1.26	1.26	0.63	1.47	1.26	0.63	0.63	1.05	1.89	1.47	1.05	0.63	0.63	2.1	1.05	1.05	0.21	0.84	0.42	0.42	1.26	0.63
MS_Copilot_6	3.01	2.48	4.6	3.19	2.65	3.01	2.12	2.3	3.54	1.95	2.3	1.77	1.59	1.77	2.48	2.3	0.71	1.06	1.24	0.71	1.42	1.06	1.59	1.42	1.59	0.71	0.18	1.42	0.35	0.88	0.71	0.71	0.71	1.06	0.53	0.18	1.06	0.35	0.35	0.88	0.71	0.71	0.18	0.53	0.71	0.18	0.53	0.53	0.53
MS_Copilot_7	5.03	3.18	3.85	3.35	2.35	2.85	2.68	1.17	1.01	1.84	1.17	0.67	2.18	1.34	1.51	2.68	1.17	1.01	1.84	2.01	0.67	1.84	0.84	0.5	0.34	0.84	1.51	0.67	1.34	0.67	0.5	0.5	1.01	1.01	0.67	1.34	0.84	0.84	0.84	0.67	0.34	0.5	0.17	0.17	0.5	0.34	0.5	0.34	0.34
MS_Copilot_8	3.54	4.13	3.73	3.73	3.14	4.52	3.54	3.54	4.13	2.55	2.36	2.55	1.77	2.16	1.57	1.77	0	1.38	1.38	1.57	0.79	0.79	0.98	0.79	0.59	0.39	0.59	0.98	0.2	1.96	1.57	0.39	0.39	1.96	0.79	0.39	0.59	0.2	1.38	0.79	0.79	0.39	0.39	0.59	0	1.18	0.98	0.79	0.79
MS_Copilot_9	3.79	3.16	3.79	3.79	4	3.58	1.68	3.37	3.37	0.63	1.26	2.74	2.11	1.05	2.32	1.68	0.42	0.84	1.68	2.11	0.21	2.32	0	0.21	0.63	0.63	1.89	0.42	1.26	0.21	0.63	0.42	0.84	0.42	0.63	1.47	1.05	1.47	0.63	1.26	0.21	0.63	0.21	0.63	0	0.84	0.84	0.63	0
Perplexity_1	3.27	4.57	4.48	4.13	3.01	3.88	2.33	3.7	2.67	1.81	2.33	2.84	1.55	3.88	1.98	1.21	0.52	1.89	1.03	2.93	1.12	0.86	2.07	1.03	0.78	1.03	0.86	1.21	0.26	0.43	0.78	0.69	0.34	1.81	0.95	0.52	1.03	0.17	0.09	0.69	0.86	0.78	0.69	1.29	0.78	0.26	1.29	1.89	0.6
Perplexity_10	3.45	3.3	4.71	2.83	2.67	1.57	1.73	1.73	3.45	2.35	2.83	2.51	1.73	2.51	1.57	1.57	1.73	0.47	0.78	1.88	1.57	1.41	1.88	1.1	0.94	0.63	1.1	1.88	0.47	0.47	1.1	1.57	0.16	0.31	0.94	0.47	1.41	0.47	0.47	0.47	0.16	1.1	0.63	0	1.57	0	0.16	1.26	0.63
Perplexity_11	3.08	4.9	3.64	3.08	3.22	2.8	2.8	2.66	2.1	2.24	2.24	1.68	1.82	2.66	3.08	0.84	1.12	2.1	0.56	0.98	0.42	1.82	0.7	1.12	1.26	1.26	0.98	1.12	0.42	0.7	1.26	0.7	0.42	0.28	1.12	0.7	1.54	0.56	1.54	0.7	0.14	0.98	0.84	0.28	0.42	0.84	0.28	0.56	0.14
Perplexity_12	3.07	1.94	4.53	3.72	3.07	3.56	2.59	2.75	2.1	2.75	0.65	3.07	0.97	1.46	2.75	3.4	0.32	2.1	2.1	2.59	1.46	1.13	0.49	1.46	1.13	1.13	0.97	1.13	1.13	0.81	1.13	0.97	0.32	0.16	0.97	0.81	1.29	0.32	0.49	0.49	0.49	0.97	1.13	1.13	0.32	0.65	0.81	1.13	0.65
Perplexity_13	4.94	3.35	3.7	2.47	3.53	2.47	1.94	1.94	3.17	4.06	2.47	2.65	2.82	4.59	2.65	0.88	2.12	1.59	0.88	1.06	0.71	1.41	2.82	0.35	0.35	1.94	0.88	0.53	0.18	0.71	1.06	0.71	0.35	0.18	1.06	0.53	1.06	0	0.88	0.35	0.35	0.53	0.35	0.53	0.53	0.18	1.06	0.53	0.35
Perplexity_14	4.15	2.29	4.58	3.01	3.58	3.58	2.01	3.01	2.87	2.58	2.01	2.15	1.58	1.86	2.15	3.44	1.43	1.72	2.15	1.58	1.58	1.15	0.86	1.29	1.86	0.86	0.57	1	0.14	0.43	1	0.72	0	0	2.01	0.43	1.15	0.14	1	0.72	1.15	1	0.14	1.58	0.29	0.86	0.72	0.29	1.15
Perplexity_15	4.46	3.71	2.97	2.82	3.27	3.86	2.08	2.82	1.34	1.19	0.59	0.3	2.08	1.63	2.38	0.89	0.45	2.23	0.59	1.63	0.89	1.19	2.38	1.49	1.34	1.78	0.89	1.04	1.34	0.59	0.89	2.53	0.74	0.59	0.15	0.89	0.89	0.59	0.74	0.74	1.49	2.23	0.15	0.89	0.3	0.3	0.59	0.59	0.3
Perplexity_16	2.3	3.97	4.1	2.05	1.66	2.82	2.43	2.56	2.18	3.07	2.3	1.41	1.02	4.74	1.79	1.41	1.02	1.54	0.38	2.05	1.41	1.02	1.66	0.38	0.26	1.66	1.02	1.15	0.77	0.64	0.51	1.54	0.26	0.51	0.38	0.9	1.66	1.15	0	1.54	0	1.66	0.38	0.77	0.64	0.13	1.02	1.02	0.26
Perplexity_17	1.98	2.45	3.96	2.1	3.61	1.98	1.63	1.75	2.56	2.33	2.91	1.86	0.58	2.45	2.33	3.38	1.86	1.75	1.05	1.98	0.82	0.58	1.28	0.23	1.63	2.21	1.17	0.47	0.58	0.58	0.35	1.28	0.35	0.35	1.86	0.93	0.47	0.93	0	0.47	0.35	0.82	0.12	0.7	0.35	0.35	0.93	0.93	0.47
Perplexity_18	3.89	3.21	3.21	3.05	3.21	2.88	2.54	2.2	3.21	1.18	1.35	4.91	1.35	1.86	1.69	0.85	2.37	1.18	0.51	2.03	0.68	0.85	1.35	0.51	0.85	1.69	1.69	1.35	0.34	1.18	1.69	1.86	0.34	0.51	0	1.69	1.35	0.17	0.68	0.51	1.02	1.52	0.17	0.17	0.51	1.18	0.51	1.02	0.85
Perplexity_19	5.12	3.32	2.05	3.58	3.84	3.58	2.05	3.58	2.3	3.07	0.26	1.02	2.05	3.32	4.09	1.79	0.26	2.3	1.28	1.53	0.26	1.53	2.56	0.26	1.79	1.79	0.26	2.05	0.51	2.3	2.81	1.79	0.77	0.51	0.51	0.26	1.28	0.26	0.77	0.26	0.26	0.77	0.26	0.26	0	0.26	0.77	0.51	0.26
Perplexity_2	3.35	3.77	4.04	3.91	3.77	2.09	2.65	2.23	3.49	3.07	3.07	4.46	0.56	2.93	1.95	0.7	0.14	1.81	0.42	3.21	1.53	0.7	2.51	1.26	0.28	2.09	1.26	0.7	0.42	0	0.14	0.98	0.42	1.81	0.28	1.12	0.84	0.14	0	0.7	0.14	1.12	1.12	1.39	0.7	0	1.39	2.65	0.7
Perplexity_20	2.91	3.55	3.39	3.55	2.91	4.2	2.91	3.72	2.91	3.72	2.1	1.13	1.29	2.91	2.1	1.62	1.78	1.78	1.13	0.97	0.97	1.13	2.58	0.97	1.13	1.13	1.78	2.26	0	1.29	1.29	1.45	0.16	0	0.65	1.13	1.13	0	1.13	0	0.32	0.32	0.48	1.29	0.81	0.65	1.13	0.81	0.32
Perplexity_21	3.25	4.44	3.42	3.25	2.56	4.62	3.59	3.93	2.56	1.54	2.22	3.42	2.22	2.74	1.54	1.2	2.22	1.2	1.2	2.05	0.68	0.68	0.85	2.56	1.03	1.54	0.34	0.17	1.37	0.34	1.03	0.51	1.03	0.51	1.2	0.34	0.34	0.85	0.34	0.34	0.51	0.17	1.03	0.85	0.34	0.51	1.03	1.03	0.85
Perplexity_22	3.74	2.93	3.74	4.23	2.28	2.6	3.74	2.11	3.25	1.63	3.25	2.93	2.11	2.11	2.44	2.44	0.81	1.46	1.63	1.46	0.65	1.3	0.49	1.95	1.14	0.81	1.3	0.98	0.16	1.3	1.46	0.81	0.16	0.98	1.3	1.14	1.95	0.16	0.16	0.81	0.33	1.14	1.3	0.65	0.49	0.33	0.33	0.98	0.49
Perplexity_23	2.58	3.1	2.58	2.45	1.81	2.45	2.84	1.81	4	2.06	3.48	3.48	1.55	0.9	2.06	2.84	0.9	1.81	1.55	1.81	1.16	1.68	0.39	1.29	0.26	1.29	1.03	1.68	1.55	0.77	0.65	0.9	0.77	0.26	0.77	0.77	0.65	1.29	0	0.9	0.26	0.39	1.29	0.9	0.13	0.13	0.65	0.9	0.65
Perplexity_24	3.46	2.93	3.2	2.13	2.26	2.66	3.2	2.26	2.93	3.06	2.93	3.33	1.86	2.26	2	1.6	1.33	1.6	0.93	1.2	1.33	1.07	1.46	1.6	0.67	1.73	1.33	1.33	0.53	1.07	1.07	1.2	0.27	0.53	0.53	0.93	0.93	0.13	0.93	0.27	0.8	1.07	0.4	0.53	0.4	0	0.4	0.4	0.4
Perplexity_25	3.2	3.56	2.85	3.91	2.14	2.85	2.85	2.67	3.56	2.14	2.49	4.63	1.96	1.96	2.85	3.38	0	1.96	2.49	0.53	1.07	1.25	0.53	2.31	1.78	0.89	1.42	1.42	0.18	1.42	1.42	1.6	0.18	0.71	0.53	0.53	0.71	0.18	0.36	0.71	0.36	1.07	1.78	1.25	0.53	1.07	0.53	0.18	1.25
Perplexity_26	4.35	3.9	3.9	3.15	3.45	2.4	3.6	1.95	2.1	1.8	2.25	2.25	1.8	0.9	3	0.15	2.1	1.5	0.6	1.35	1.35	1.65	0.45	1.65	1.35	1.05	1.8	1.5	0.3	1.05	1.05	1.95	0.6	0.9	0.3	0.75	1.35	0.3	0.75	1.05	0.45	1.65	0.75	0.6	1.65	0.3	0.75	0.45	0.6
Perplexity_27	4.78	4.27	3.41	3.58	1.88	3.75	2.9	3.07	2.05	2.05	1.71	1.02	2.39	2.22	1.88	0.51	1.02	2.05	1.37	1.71	1.71	1.37	1.54	0.34	0.85	0.68	1.19	1.02	0.34	1.71	1.88	0.85	0.34	0.51	0.34	0.85	1.19	0.34	0.85	0.51	0.68	0.34	0.34	0.68	0.34	0.34	0.51	1.02	0
Perplexity_28	3.67	3.67	2.33	1.67	3.67	3.33	3	2.5	0.83	2.67	1.83	3.17	1	1.33	2.83	0.83	1	2	1	2.5	0.83	1.17	0.5	0.5	0.83	1.67	1.33	1.67	0.33	0.83	1.33	2.5	0.67	3.5	0.5	0.5	1.5	0	0.33	0.5	0.5	1.83	0.5	0.17	1.33	1.17	0.5	1	1.17
Perplexity_29	3.64	3.46	3.64	2.91	2.73	2.73	2.55	2	3.46	1.46	2.37	1.46	1.46	2	3.28	0.73	2.37	2	0.55	1.64	0.55	0.91	0.36	0.91	0.91	2.19	0.73	1.64	1.28	0.91	0.73	1.46	0.36	0.36	0.73	0.73	1.09	0.91	0.91	0	0	0.73	0.73	0.55	0.18	0.73	0.36	0.36	0
Perplexity_3	1.52	4.57	2.71	3.05	2.37	4.57	2.03	4.23	2.03	2.88	2.03	2.54	0.34	2.37	2.71	1.69	0	2.54	0.68	1.86	0.68	1.02	1.69	1.02	0.51	0.85	2.37	2.54	1.18	2.03	3.05	1.35	0.85	0.68	0.68	1.52	1.52	0.85	0.68	1.02	0.17	0.51	1.18	0.17	0.51	1.02	0.85	0.85	0.17
Perplexity_30	3.46	3.35	3.46	2.54	3.35	4.04	2.08	3.81	2.77	1.27	2.31	1.27	1.73	1.85	2.42	0.46	1.85	1.73	1.15	1.15	0.69	0.69	1.5	0.81	1.04	1.62	0.92	0.58	0.92	1.27	1.73	0.92	0.92	0.35	0.58	0.35	0.35	0.58	1.04	0.12	0.46	0.81	0.35	0.92	0.46	0.92	0.46	0.46	0.23
Perplexity_31	3.33	3.21	4.63	2.73	2.97	3.92	4.28	2.97	3.68	1.07	3.09	2.02	2.02	1.9	1.9	0.59	3.8	0.95	1.43	1.07	0.83	0.48	1.54	1.31	0.83	1.78	0.12	0.59	1.07	1.54	1.07	0.71	0.95	0.24	1.66	0.24	0.36	0.83	0.59	0.95	0.12	0	0.95	0	1.07	0.48	0.12	0.48	0.24
Perplexity_32	3.3	3.47	2.64	2.31	1.82	2.64	3.96	2.15	3.96	3.8	3.8	4.79	2.15	4.46	1.65	1.82	1.16	1.49	1.49	1.16	0.5	0.83	1.98	1.32	1.16	1.49	0.17	0.66	0.17	0.5	0.99	0.17	0.17	0.33	1.16	0.17	0.83	0	0.17	0.99	0.99	0	0.66	0.5	0	0.66	0.33	0.83	0.5
Perplexity_33	3.19	3.6	2.77	3.32	2.22	5.12	2.91	3.05	3.19	1.25	2.63	0.83	1.66	2.49	2.08	0.55	1.39	2.22	0.69	2.49	0.97	0.69	0.28	0.55	0.97	0.69	0.69	1.8	1.66	1.39	1.66	0.28	1.52	0.14	0.69	0.55	2.49	0.97	0.83	0.55	0.55	1.11	0.55	0	0	0.83	0	0.42	0.14
Perplexity_34	2.84	2.84	4.27	2.7	3.13	2.56	3.7	2.42	2.28	2.56	2.28	2.56	1.14	2.13	2.42	2.84	3.98	1.42	0.71	0.85	0.85	1.28	1.99	0.85	0.85	1.99	1.99	2.28	0.14	0.71	0.71	0.85	0.28	0.28	1.85	1.28	1	0.14	0.85	0.43	0	0.43	0.71	1.28	0.71	0.57	0.85	0.71	0.28
Perplexity_35	2.99	3.57	3.68	2.88	2.42	4.03	2.19	3.34	2.76	1.38	1.96	1.84	1.61	2.88	2.3	2.53	2.19	2.07	1.73	0.92	0.46	0.46	2.99	1.61	1.73	1.84	1.15	1.27	0.23	1.15	1.27	1.61	0.46	0.23	1.61	1.04	0.81	0.12	0.69	0.35	0.35	1.15	0.35	0.92	0.69	0.69	0.46	0.35	0.46
Perplexity_36	4.23	5.02	2.51	2.77	2.91	3.83	3.57	3.57	1.19	1.98	1.45	0.92	2.51	2.25	1.98	0.4	0.92	0.92	0.53	0.26	1.98	0.53	0.53	1.32	1.19	1.72	1.06	0.53	0.4	1.85	1.59	0.66	0.92	0.4	0.66	0.92	0.79	0.4	0.92	0.53	0.79	0.79	0.13	0.66	0.13	1.72	0.66	0.13	1.32
Perplexity_37	1.7	1.86	4.8	2.48	3.1	2.17	2.01	2.17	4.02	2.48	2.32	1.86	0.77	3.72	2.17	3.87	0.93	1.7	1.7	1.7	1.24	1.86	1.39	0.93	1.7	1.39	1.39	0.46	0.93	0.15	0.46	0.77	0.46	0.31	0.62	1.08	1.08	0.93	0.15	0.77	0	1.08	0.62	0.62	0.62	0	0.77	1.08	0.77
Perplexity_38	3.93	4.19	5.11	3.41	3.15	3.41	3.41	3.01	4.59	1.44	2.49	2.49	1.7	1.83	1.83	1.05	0.26	1.44	0.39	1.18	1.18	0.52	1.7	0.79	0.79	2.23	0.79	1.83	0.13	1.31	1.18	1.44	0.52	0.39	0.26	1.18	1.05	0.13	0.92	0.52	0	0.79	0.26	0.52	0.66	0.39	0.66	0.79	0.39
Perplexity_39	3.92	4.58	2.09	1.57	3.14	3.4	2.75	2.88	1.31	1.96	3.01	1.31	0.65	1.83	2.48	1.57	1.7	1.7	1.18	1.44	0.65	0.92	0.52	1.31	1.18	1.57	0.92	1.18	1.05	0.92	1.83	1.18	1.31	2.22	1.18	1.18	1.44	0	1.05	0.65	0	1.31	0.92	0.92	0.65	0.92	0.92	0.13	0.39
Perplexity_4	3.32	3.05	5.17	3.98	5.04	3.32	1.86	3.45	2.65	4.24	2.39	2.39	2.12	2.79	2.92	2.12	0.66	1.59	0.4	0.27	1.59	1.19	4.38	0.66	1.19	1.72	1.33	1.59	0.13	0.66	0.53	1.86	0.13	0	1.46	1.33	1.46	0.13	0.93	0.13	0.4	1.59	0.27	1.33	0.66	0.4	1.46	0.13	0.93
Perplexity_40	3.28	3.87	4.02	2.98	3.43	4.17	2.83	3.43	3.43	1.04	2.38	1.19	1.34	2.68	2.38	1.04	1.04	1.19	0.89	2.09	1.49	0.89	1.04	1.94	1.04	1.34	0.45	1.34	0.6	1.34	1.04	0.3	0.3	0.45	0.3	0.45	1.04	0.15	0.45	0.6	0.3	0.6	0.6	1.49	0	0.89	1.49	0.45	1.49
Perplexity_41	3.63	4.54	2.54	3.27	2.54	4.17	1.81	2.72	2.9	0.91	2.72	0.54	2	1.81	1.81	0.73	1.63	1.81	0.18	2.18	1.63	0.73	0.91	1.27	1.63	0.91	0.54	0.36	0.73	2.18	1.81	0.73	0.36	0.36	0.36	0.73	0.36	0.36	0.36	0.36	0	0.91	0.91	0.91	0.18	0.73	0.73	0.54	1.09
Perplexity_42	2.61	2.61	3.26	3.43	3.59	2.12	2.61	1.79	3.92	2.28	2.28	2.45	1.31	3.59	2.94	0.82	1.31	2.94	0.82	1.63	0.82	0.98	1.47	0.82	0.33	2.45	1.14	0.98	0.98	0.16	0.82	1.14	0.65	0.33	0.16	1.31	0.82	0.98	0.16	1.79	0.33	0.98	0.82	1.14	0.82	0.16	1.47	0.98	0.82
Perplexity_43	3.69	2.18	3.02	3.18	2.85	3.02	2.68	3.35	2.01	2.01	2.35	1.34	1.84	1.17	3.02	1.84	2.85	1.51	1.84	1.34	0.17	1.68	1.51	1.68	1.17	2.51	1.17	0.67	1.01	1.17	1.51	0.5	0.5	0.17	2.51	1.34	0.34	1.01	0.84	0.17	1.01	0	0.67	0.5	0.17	0.34	0.17	0.34	0.34
Perplexity_44	2.56	4.27	3.05	1.83	1.95	2.56	3.05	1.59	2.56	1.34	3.79	3.42	1.95	1.22	1.47	0.85	1.83	1.22	0.24	1.34	0.98	1.71	0.61	0.85	1.59	1.22	0.98	0.73	0.98	0.49	0.85	0.73	0.73	0.61	0.85	1.22	1.22	0.61	0.24	0.98	0.12	0.24	0.49	0.12	0.37	0.12	0.49	0.24	0.49
Perplexity_45	4.49	2.6	3.47	2.32	3.76	3.04	1.74	1.74	1.01	2.46	0.72	2.32	2.03	2.46	1.45	2.89	0.87	2.17	0.58	1.3	0.43	0	4.63	0.58	0.58	1.88	0.14	0.43	0.58	1.16	2.03	0.87	0.58	0.14	1.3	0.14	0.72	0.14	1.01	0.43	1.01	1.01	0.29	0.58	0.87	0.58	0.87	0.58	0.58
Perplexity_46	2.97	3.12	3.86	3.57	2.67	2.38	1.49	2.23	3.12	2.53	2.08	4.31	1.63	2.08	2.67	0.74	1.19	2.23	0.89	1.93	1.04	0.3	1.19	0.59	0.45	1.34	0.89	1.49	0.45	0.3	1.04	1.93	0.3	1.19	0.3	0.15	0.89	0.3	0.59	1.04	0.89	1.19	0	0.59	0.74	0.45	0.89	1.04	0.45
Perplexity_47	2.16	2.94	3.09	2.16	2.47	2.78	1.55	2.63	1.85	2.63	2.16	2.63	1.08	3.71	2.16	1.85	2.32	2.16	1.7	2.01	0.46	0.93	1.08	1.08	0.62	1.7	0.93	1.39	0.62	0.31	0.62	1.24	0.15	0.46	1.39	1.24	1.24	0.31	0.31	1.08	0.46	0.93	0.46	0.77	0.31	0.46	0.31	0.62	0
Perplexity_48	3.27	3.13	5.97	3.27	4.27	2.56	3.13	2.13	3.98	0.85	1.99	1.99	1.99	2.13	2.7	0.43	1.85	2.28	0.28	1.85	0.57	0.85	1.14	1.28	1.14	0.57	0.28	1.28	0.43	0.43	0.85	1.85	0.14	0.43	1.42	0.14	0.85	0.14	0.14	0.57	0.43	1.28	0.71	0.43	0.57	0.57	0.28	0.85	0.14
Perplexity_49	2.94	5.74	1.6	1.87	2.67	3.87	2.94	2.8	0.93	2	3.07	3.34	0.67	1.6	1.74	0.4	0.67	1.47	0.93	2.67	0.53	2.14	0.13	0.93	0.4	2	1.74	1.2	2	0.4	0.93	0.53	0.53	0	0.27	1.87	1.2	1.47	0.53	0.93	0.67	0.53	0.8	0.4	0.27	0.4	0.4	0.67	0.8
Perplexity_5	4.39	3.29	2.33	3.29	2.33	3.57	1.92	2.88	2.19	3.16	2.33	1.78	1.51	2.61	2.33	1.23	0.69	1.51	0.96	2.74	0.69	1.23	0.55	0.96	0.96	1.51	0.82	1.37	0.69	1.92	2.06	0.96	0.41	0.55	0.41	0.69	1.78	0.55	0.27	0.55	0.27	0.96	0.27	0.41	0	0.41	0.14	0.96	0
Perplexity_50	3.06	2.21	2.21	3.91	2.21	2.89	3.06	2.21	1.19	1.7	2.55	0.68	1.19	1.19	2.89	2.21	0.68	1.87	1.53	1.87	1.19	2.21	0.68	1.36	0.68	1.02	1.53	1.7	0.34	1.7	2.21	0.85	0.34	0.51	1.02	1.7	1.87	0	0.51	1.53	2.55	0.85	0.85	0.34	0.51	0.17	1.02	1.19	0.34
Perplexity_6	3.19	3.75	2.25	3.19	2.63	3.38	3	3.19	2.06	2.81	1.69	0.56	0	1.88	2.81	2.63	1.13	2.06	2.63	2.81	1.5	0.94	1.13	0.94	1.88	1.13	0.56	1.13	0.56	1.13	1.5	0.56	0.38	0.56	0.19	0.56	0.75	0.56	0.56	0.38	0.75	0.38	0.94	0.94	0.75	0.75	0.75	1.31	1.69
Perplexity_7	4.6	3.31	3.31	3.31	2.94	3.68	2.57	3.12	0.74	2.02	1.84	0.92	0.74	0.92	2.57	1.84	2.76	1.29	1.29	2.02	1.47	1.1	1.65	1.47	0.55	1.1	0.37	0.18	0.37	1.1	1.47	0.92	0.18	0	1.84	0.55	1.29	0.37	0.18	0.74	0.37	0.55	0.18	0.92	0.74	0.37	0.37	0.55	0.74
Perplexity_8	4.46	2.49	3.28	2.23	3.81	3.41	2.76	3.15	2.89	3.02	1.84	2.89	1.57	3.81	2.62	0.13	1.18	1.31	0.66	1.84	1.18	1.18	2.62	0.92	1.05	1.84	1.57	0.79	0.39	1.31	1.31	1.31	0.26	0.13	0.66	0.66	0.52	0.26	0.79	0.79	0.52	0.92	0.66	0.66	0.26	0.52	0.52	0.92	0.26
Perplexity_9	2.79	3.02	3.25	3.37	2.56	3.25	1.51	2.56	3.02	1.51	2.09	3.14	0.93	3.14	2.9	0.81	1.05	1.86	1.05	2.56	0.81	1.05	1.97	1.05	0.81	1.51	1.05	0.93	0.46	0.81	0.93	0.93	0.46	0.93	0.23	0.93	0.23	0.35	0.35	0.93	0.7	0.58	0.7	0.81	0.35	0.12	1.05	1.86	1.05
[truncated: 865 more columns]
