# Supplementary material for: Detecting “large language models fingerprint” for Japanese texts generated by six LLMs
Source: Front Artif Intell. 2026 Jun 22;9:1771115. doi: 10.3389/frai.2026.1771115 (PMC13333630; doi:10.3389/frai.2026.1771115)
Supplement: Supplementary file 4 [file Data_Sheet_4.csv]

class	®-©§	¼-TÏÚ±_®-©§	¼-êÊ_Ì	¼-TÏÚ±_ð	¼-`e®ê²_È	®-©§_Ü·_B	¼-êÊ_ð	¼-TÏÚ±_ª	¼-êÊ_ª	¼-`e®ê²_Å·_B	¼-êÊ_¼-Úö-`e®ê²_È	¼-êÊ_¼-êÊ_Ì	±Æ_ª	¼-`e®ê²_É	¼-TÏÚ±_Ì	¼-êÊ_¼-TÏÚ±_Ì	`e-©§	¼-TÏÚ±_¼-êÊ_Ì	½ß_Ì	¼-TÏÚ±_®-©§_A	æè	¼-Â\_Ì	¼-êÊ_â	¼-êÊ_É	¼-TÏÚ±_Æ	®-©§_A	®-©§_½	¼-TÏÚ±_É	®-©§_çê_Ü·_B	¼-TÏÚ±_¼-Úö-êÊ_Ì	¼-êÊ_¼-Úö-êÊ_Ì	¼-TÏÚ±_â	¼-êÊ_Æ	¼-TÏÚ±_®-©§_Ü·_B	¼-`e®ê²_ª	¼-TÏÚ±_¼-êÊ_ð	ÁÉ_A	¼-êÊ_¼-TÏÚ±_ð	±Æ_ð	±Æ_Å_A	¼-TÏÚ±_¼-Úö-êÊ_ª	»Ì	¼-TÏÚ±_A	¼-`e®ê²_¼-Úö-êÊ_ª	Èº_Ì	½ß_A	¼-TÏÚ±_¼-Úö-êÊ_ð	Ü½_A	±Ì
Claude3.5_1	2.6	0.52	2.6	3.65	2.6	5.73	2.08	2.08	1.04	1.04	2.08	2.08	0.52	0.52	0	2.6	1.56	0.52	0	0	1.04	1.04	0.52	0.52	1.04	0.52	1.04	0.52	0.52	0.52	1.56	0	0.52	0	0	0	0.52	0	1.04	0	0	0	0	0.52	0	0	0	1.04	0.52
Claude3.5_10	1.95	1.95	3.25	3.25	4.55	3.9	0.65	2.6	0	1.95	1.95	1.3	0	1.3	0	0	0.65	1.95	0.65	0	2.6	0.65	0.65	0.65	0.65	0	1.3	0	1.3	0	0	0	0	0.65	0.65	0	1.3	0.65	0	0	0	0	0	0	0.65	0	0	1.3	0
Claude3.5_11	3.63	0.52	3.11	3.11	2.07	3.11	1.04	2.07	2.07	1.04	1.55	2.07	0	1.55	0.52	0.52	2.07	3.11	0	0	1.55	1.04	0.52	1.55	1.04	0	1.55	2.07	0	1.04	1.04	0.52	0.52	1.55	0	0	0	1.04	0.52	0	0	0.52	0.52	0	0.52	0	0	1.04	0
Claude3.5_12	4.35	0.62	1.86	3.11	4.35	3.73	0.62	1.86	0	0.62	0	1.86	0	0.62	1.86	1.86	1.86	3.73	0	0	1.24	1.24	0	0.62	0.62	0	0.62	0.62	0	1.24	0	0.62	0.62	2.48	0.62	0.62	1.86	0.62	1.24	0	0.62	0	0	0.62	0.62	0	0	0	0.62
Claude3.5_13	4.22	1.2	1.81	4.82	2.41	5.42	1.2	2.41	0	0	2.41	1.2	0	1.2	1.2	1.2	1.2	3.01	0	0	3.01	1.2	0	0.6	0	0.6	1.2	0.6	0	0.6	0.6	1.2	0.6	1.81	0.6	0.6	1.2	1.2	0.6	0	0	0	0	0	0.6	1.2	0	0.6	0
Claude3.5_14	5.2	1.16	1.16	5.2	2.31	5.2	2.31	0	0.58	0.58	1.73	1.73	1.16	0.58	0.58	2.31	1.16	1.73	0	0	1.73	0.58	1.16	1.16	0.58	0	0.58	1.73	0	0.58	0.58	0	0	0.58	0	0	1.16	0.58	2.31	0	0	0.58	0	0	1.16	0	0	1.16	0
Claude3.5_15	7.58	2.37	4.27	2.37	4.74	2.84	1.42	3.32	2.37	0	1.42	0.47	0.95	0.95	1.9	0.47	0.47	1.9	0.95	0.47	0.95	0	1.42	0.47	0.47	0.47	0	2.37	0	0.47	0.47	0	0	0	0	0.47	0.95	0.47	0.47	0.47	0	0	1.42	1.42	0.95	0	0	0.95	0
Claude3.5_16	3.11	0.62	3.73	2.48	3.11	3.73	1.86	3.73	1.86	0	0.62	0.62	0	1.86	0.62	1.86	1.24	1.24	0	1.86	0	0	1.24	1.86	0	0.62	0.62	0.62	0.62	0	2.48	0	1.24	0.62	0	0.62	0.62	0.62	1.24	0	0	0	0	0.62	0.62	0	0	0	0
Claude3.5_17	0.55	0.55	1.1	3.31	6.08	5.52	2.21	1.66	0.55	0.55	1.1	3.87	0.55	0	0.55	2.21	1.1	1.1	0	0	2.21	1.66	0	0.55	1.1	0	1.1	0	0	0.55	0	0.55	0	1.66	0	0	1.1	1.66	0.55	0	0	0	0	0.55	0.55	0	0	0.55	0
Claude3.5_18	2.7	1.08	3.78	2.7	1.62	4.32	1.08	2.16	1.08	1.08	3.24	0.54	0	2.16	0.54	0.54	0	2.16	0.54	0.54	1.08	0.54	0.54	1.08	0	0.54	0.54	0	0	0.54	1.08	0.54	0.54	0	0.54	0.54	0.54	0	0	0.54	0.54	0.54	0.54	1.08	1.08	0	0	1.62	0
Claude3.5_19	4	1	2	3.5	3	4	3.5	1.5	1	1	2	1	0.5	0.5	0	2.5	2	3	0	0.5	0.5	1	0	0.5	0.5	0.5	0.5	1	0	1	0.5	0	0	1.5	0	0.5	0.5	0.5	0.5	0.5	0.5	0	0.5	0.5	0.5	0	1.5	0	0
Claude3.5_2	1.83	1.38	4.13	3.67	3.67	5.05	2.29	2.29	1.38	1.83	3.67	1.38	0	0.46	0.46	2.29	0.92	0.92	0	0.92	2.75	0	0	0.46	0	0	1.38	0.46	0.46	0	0.46	0.46	1.38	0.92	0.46	0.92	0.92	0	0.46	0	0	0	0	0.92	0.92	0.92	0	0.46	0
Claude3.5_20	4	1	2	3.5	3	4	3.5	1.5	1	1	2	1	0.5	0.5	0	2.5	2	3	0	0.5	0.5	1	0	0.5	0.5	0.5	0.5	1	0	1	0.5	0	0	1.5	0	0.5	0.5	0.5	0.5	0.5	0.5	0	0.5	0.5	0.5	0	1.5	0	0
Claude3.5_21	1.27	2.55	6.37	3.82	3.82	3.82	1.91	1.27	0.64	0.64	1.27	1.91	0	4.46	0	1.27	1.91	0	0	1.91	1.27	3.18	0	0	1.27	1.27	0	0.64	0.64	3.18	0	0.64	0.64	0.64	1.27	0	0.64	0	0.64	0	1.27	0	0	0.64	1.27	0	0	0.64	0.64
Claude3.5_22	5.08	1.13	5.65	0	5.65	4.52	1.69	3.39	1.13	0.56	1.69	1.69	0.56	2.82	1.13	0	0.56	1.13	0	0	0	2.82	0	1.13	1.69	0	0.56	0.56	0.56	1.13	0	0	1.69	0.56	0	1.13	0.56	0	1.13	0.56	0	0	0.56	2.26	0	0.56	0	0.56	0
Claude3.5_23	4	3.2	0	0	4	1.6	2.4	3.2	1.6	0.8	1.6	1.6	1.6	0	0	1.6	1.6	0.8	0	0	2.4	0.8	0	0	0	0	0	0	0.8	0.8	0	0	1.6	0	0.8	0.8	0	0	0.8	0	0	0.8	0.8	0	0.8	1.6	0	0.8	0
Claude3.5_24	2.78	2.78	4.86	2.78	2.78	1.39	2.78	2.08	0.69	2.78	3.47	2.08	0.69	1.39	0.69	0.69	0.69	0	0	0.69	0	0	0.69	0	2.78	0.69	0.69	0.69	0.69	1.39	1.39	0.69	0	1.39	0.69	0.69	0	0	1.39	0	0	1.39	2.78	0	1.39	0.69	0.69	0	0.69
Claude3.5_25	3.7	1.85	4.32	1.23	6.79	1.85	1.23	4.32	1.23	1.85	3.7	3.09	0.62	1.23	1.23	0.62	0	1.23	0.62	0.62	1.85	0.62	1.23	0.62	0	0.62	1.23	0.62	0.62	0	0.62	1.23	0	0	0	0.62	1.23	0.62	1.23	0	0	0	0	1.23	0	0	0	0.62	0
Claude3.5_26	2.13	2.13	0.71	2.13	1.42	2.13	4.26	2.84	0.71	2.84	4.96	0.71	0.71	1.42	2.84	2.13	3.55	1.42	0	0	2.13	0	0	0.71	4.26	0.71	0	0	0.71	0	2.13	0.71	0.71	0.71	0.71	0	0.71	0.71	1.42	0	0	0	0.71	0.71	0.71	0	0	0.71	0
Claude3.5_27	2.08	3.47	3.47	0	2.78	1.39	2.78	1.39	3.47	2.08	4.17	3.47	0	0	2.08	0.69	0	0	0.69	0	2.08	0	0.69	0.69	0.69	1.39	0	0	1.39	0	1.39	0	0	0	0	0	0.69	0.69	0	0	1.39	0.69	0	0	0	0	0	0.69	0
Claude3.5_28	0.85	3.39	0	1.69	2.54	1.69	4.24	1.69	1.69	0.85	6.78	1.69	0	1.69	4.24	0.85	1.69	0	0	0	1.69	0	0	1.69	3.39	0.85	0	0	0.85	0	0.85	0	0	0	0.85	0	0	0	0	0	0	0.85	0	0	0.85	0	0	0.85	0
Claude3.5_29	1.85	0.93	3.7	1.85	4.63	3.7	0	2.78	0	2.78	5.56	2.78	0	2.78	0.93	1.85	0	0.93	0	0.93	0	0.93	0.93	0.93	0.93	0	1.85	0	0.93	0.93	1.85	0	0	0.93	0.93	0	0	0	0	0	0	0	0	1.85	0.93	0	0	0.93	0.93
Claude3.5_3	2.5	1.88	2.5	2.5	3.12	3.12	2.5	3.75	1.88	0.62	4.38	0.62	0	0.62	0.62	0	0.62	1.25	0	0	1.88	1.25	0	1.25	0.62	0	1.25	0.62	0	0.62	0	0.62	0.62	0.62	0	0.62	0.62	0	0	0.62	0	0	0	0	2.5	1.25	0	0.62	0
Claude3.5_30	0.69	2.76	2.07	1.38	6.21	1.38	1.38	2.07	0	2.76	4.14	2.07	0	2.07	1.38	4.14	2.76	0	0.69	0	1.38	0	0	0.69	2.07	0.69	0	0.69	0.69	0	0	1.38	0.69	1.38	0	0.69	0	0	1.38	0	0	0.69	1.38	0	0.69	0.69	0.69	0.69	0
Claude3.5_31	3.2	3.2	1.6	0.8	2.4	0.8	1.6	2.4	0.8	2.4	0.8	2.4	0.8	0	0	4	0.8	0	0	0	0	0	0	0	0	0	1.6	0	2.4	0.8	2.4	0	0	0.8	0.8	0	0.8	0	0	0.8	0	0	2.4	0	0.8	0	0	0	0
Claude3.5_32	0.83	3.33	2.5	1.67	4.17	0.83	1.67	2.5	0	1.67	0.83	3.33	0	2.5	0	0.83	1.67	0	0	1.67	1.67	0	0	1.67	0.83	0	1.67	0	1.67	0.83	0.83	0.83	0.83	0	0.83	0	0.83	0	0.83	0	0	0	0.83	0	0	0	0	0.83	0
Claude3.5_33	2.03	1.35	3.38	1.35	4.05	2.03	2.03	1.35	4.73	2.03	2.7	1.35	0.68	1.35	0.68	1.35	2.03	0.68	0	0	2.7	1.35	0.68	0	2.03	0	0	0	2.03	0	0.68	0	0	0	0	0	1.35	0.68	0	0	0	0	0.68	0	0.68	0	0	0	0
Claude3.5_34	5.67	0.71	4.96	2.84	2.84	2.84	2.13	1.42	2.84	1.42	2.84	0	0.71	0	2.13	1.42	2.84	0.71	2.84	0	2.84	0	0.71	0.71	0.71	0.71	0	1.42	1.42	0.71	1.42	0	1.42	1.42	1.42	0	0.71	0	0	0	0	0	0	0	0	0	0.71	0.71	0.71
Claude3.5_35	0	1.43	5	0.71	3.57	1.43	3.57	0	2.14	2.86	1.43	1.43	0	1.43	0.71	0	2.14	0.71	0	0	1.43	2.86	0	0	0	2.14	0	0.71	0.71	1.43	1.43	0.71	0.71	0.71	0	0.71	0	0	0.71	0	0.71	0	0	0	0	0	0	0.71	0
Claude3.5_36	1.39	2.08	2.78	1.39	5.56	2.08	2.08	1.39	0.69	2.08	2.08	0	0.69	0.69	0.69	1.39	0.69	2.78	0	0.69	2.08	1.39	0	1.39	0	0	0.69	0.69	1.39	0.69	0.69	1.39	2.08	0.69	0.69	0	0	0	0.69	0	0	0	0.69	0.69	0	0	0	0.69	2.08
Claude3.5_37	2.22	6.67	2.22	2.96	1.48	2.22	2.22	1.48	1.48	1.48	4.44	2.96	0	2.22	0	3.7	2.22	2.22	0.74	0	0.74	0	0.74	1.48	0.74	0	0	0	0.74	1.48	0	0	0.74	0.74	0.74	0	0	0	0.74	0	1.48	0	0	0	0	0.74	0.74	0.74	0
Claude3.5_38	4.43	1.27	5.7	1.27	3.16	0.63	2.53	3.8	0.63	3.8	3.16	0	0	0	0.63	0	1.27	1.9	0.63	0.63	0	0	0.63	1.9	0	0.63	1.27	1.27	1.9	0	1.27	0	0.63	0.63	0	0	0	0.63	1.27	0	0	0	1.27	0	0.63	0	0	0	0
Claude3.5_39	2.07	2.76	5.52	2.07	6.21	0	0	4.83	2.07	0	3.45	0.69	0	2.07	0	2.07	0.69	1.38	0.69	0	2.07	0	0	0.69	0	0.69	0	0	0	1.38	0.69	0	0.69	0	0	0	0	1.38	0	0	0	0	0	0	0.69	0	0.69	0	0
Claude3.5_4	2.54	1.02	2.03	6.6	0.51	3.55	1.02	1.52	1.02	1.52	2.54	2.54	0	0.51	1.02	2.54	0.51	1.02	0.51	1.52	4.06	0	0	0.51	1.52	0	0.51	1.52	0	0	1.02	0	0.51	3.55	0	0	1.52	0.51	1.02	0	0	1.02	0	0	0.51	0.51	0	1.52	0
Claude3.5_40	2.86	1.43	2.86	1.43	6.43	2.14	1.43	3.57	2.14	1.43	2.14	0.71	0	0	1.43	0.71	0.71	2.86	0	0	2.14	1.43	0	0	0.71	0.71	0	0.71	0.71	2.14	0.71	0	1.43	0.71	0	0.71	0	1.43	0.71	0.71	0	0	0	0	0.71	0	0	0.71	0
Claude3.5_41	3.7	1.85	1.85	1.85	4.32	1.85	4.94	2.47	1.85	4.32	2.47	2.47	0	1.23	1.23	1.23	0.62	0	0	2.47	0.62	1.23	0	0.62	1.23	1.23	0	0	1.23	2.47	0	0	0.62	0.62	0	0.62	0.62	0	0.62	0	1.23	0	0	0	0	0	0	0.62	0
Claude3.5_42	3.12	0.78	1.56	0	4.69	2.34	0.78	2.34	1.56	1.56	1.56	1.56	0	1.56	1.56	2.34	2.34	3.12	0.78	0	3.91	0	0	0	0.78	0.78	0.78	0.78	2.34	0	1.56	0	0	0.78	0.78	0	0.78	0.78	0.78	0	0	0	0.78	0	0	0	0	0.78	0
Claude3.5_43	4.32	2.16	5.95	1.62	2.16	1.62	1.08	0.54	1.08	0.54	1.62	1.62	0	1.62	0	1.62	2.7	0	0.54	0.54	1.08	0.54	0	2.16	1.62	0	1.08	0	1.08	0	2.7	0	0	0.54	0.54	0	0	0	0.54	0	1.08	0.54	0	0	0	0	1.08	0.54	0
Claude3.5_44	2.52	2.52	3.14	1.89	5.66	1.26	1.26	4.4	3.77	3.14	4.4	1.26	0	0.63	0	2.52	1.26	0.63	0	0	2.52	0.63	0	0.63	0.63	1.26	0.63	1.26	1.26	0	1.26	0	0	0	0.63	0.63	1.26	1.26	0	0	0	0.63	0.63	0.63	0.63	0	0	0	0
Claude3.5_45	3.4	0.68	1.36	3.4	4.08	4.08	0	2.72	0	1.36	2.72	2.72	0	2.04	1.36	1.36	2.04	0.68	0	0	2.04	0.68	0	0	4.08	1.36	0	1.36	0.68	0	0	0	0	0	0.68	1.36	1.36	0	0.68	0	0	0	0.68	0.68	1.36	0	0	0	0.68
Claude3.5_46	2.14	1.43	2.14	2.86	6.43	1.43	1.43	0.71	0	1.43	2.86	4.29	0.71	0.71	0.71	1.43	0.71	0.71	0	0	1.43	1.43	0.71	0.71	0.71	2.14	1.43	1.43	0.71	0.71	0	0.71	0	0.71	0	0	0	0	0	0	0.71	0	0	0.71	0.71	0	0	0.71	0
Claude3.5_47	0.71	0.71	2.84	2.13	4.26	1.42	2.13	4.96	0.71	1.42	3.55	4.26	0	0.71	0	2.13	2.84	0	0	1.42	1.42	0.71	0	1.42	0.71	0	1.42	0.71	2.84	2.13	0.71	0	0	0.71	0	0	1.42	0	0	0	0	0	0	0	0	0	0	0.71	0
Claude3.5_48	1.8	1.8	4.19	1.2	4.79	1.2	2.4	2.4	0	1.8	2.4	6.59	0	1.2	1.8	2.99	1.8	0	0	0	1.8	0	0.6	0.6	0.6	0.6	1.2	3.59	0.6	0	0	1.2	1.8	1.2	0	0	0.6	1.8	0.6	0	0	0	0	0	0.6	0	0.6	0.6	1.2
Claude3.5_49	1.77	3.54	2.65	1.77	2.65	2.65	1.77	3.54	0.88	1.77	4.42	0.88	0.88	4.42	3.54	1.77	0.88	0.88	0	0	0.88	0	0	0	0.88	0	0.88	1.77	1.77	0	0.88	0	1.77	0.88	1.77	0.88	0.88	0	0	0	0	0	0	0.88	0.88	0	0	0	0
Claude3.5_5	0.5	1.99	4.48	1	1.49	3.98	1.99	0.5	2.99	1	4.48	1	0	0.5	0.5	1	0.5	0.5	0	1	2.99	1.49	0.5	0	0	0	0	1	0	0	0.5	0.5	0	1	0	0	2.99	0	1	0	0	0.5	0	0	0.5	0.5	0.5	0.5	0.5
Claude3.5_50	1.49	0.75	2.99	2.24	2.99	2.24	1.49	2.99	1.49	1.49	2.24	0.75	0	0.75	0.75	1.49	2.24	0.75	0.75	0	0.75	0.75	0.75	1.49	2.24	0	0	0	1.49	0	0.75	0.75	0	0.75	0	0	0.75	0	0.75	0	0	0.75	0.75	0	0.75	0	0	0.75	0
Claude3.5_6	1.19	3.57	3.57	3.57	4.17	2.98	0.6	1.19	0	0.6	1.79	4.76	0	0	0.6	0.6	3.57	0.6	0.6	0	0.6	0.6	0	0	2.38	0.6	0	1.19	0.6	0.6	0	0.6	0	1.79	0	0	0.6	0.6	1.19	0	0.6	0	0	0.6	0.6	0	0	0	0
Claude3.5_7	1.2	2.99	5.39	1.2	2.4	3.59	2.4	2.99	2.99	1.8	1.2	2.4	0	1.2	1.2	1.8	2.4	1.8	0	1.2	2.4	1.2	0	0.6	0.6	0.6	0	0.6	1.2	0.6	2.4	0.6	0	0.6	0	0	1.8	0	0.6	0	0	0	0	0.6	0.6	0	0	0.6	0.6
Claude3.5_8	2	1.33	9.33	4	4	2	4	1.33	2	2	2.67	2	0	1.33	0.67	2.67	2	0	0	1.33	3.33	0.67	0	0.67	0.67	0	0.67	1.33	0.67	0.67	0	0	0	2	0	1.33	1.33	0	0	0	0.67	0.67	0	0	0	0	0	1.33	0
Claude3.5_9	2.53	3.16	3.8	1.9	6.33	3.8	2.53	1.9	1.27	1.9	0.63	2.53	0	1.9	2.53	1.27	0.63	0	1.27	0	1.9	1.9	0	1.27	1.27	0.63	0	1.27	0.63	0	0.63	0	2.53	0.63	1.27	0	0.63	0	0.63	0	1.27	0	0	0	0	0.63	0	0.63	0
GPT5_1	5.42	0.6	2.41	1.81	1.81	3.61	3.01	1.2	1.2	0.6	0.6	1.81	0.6	0.6	1.2	0	1.2	0	0	0	0.6	2.41	1.2	1.81	0.6	1.81	1.2	0.6	0.6	0	0	0	0.6	0.6	0.6	0.6	0.6	1.2	0.6	0	0.6	1.81	0	0.6	0	0.6	0	0	0
GPT5_10	2.31	2.89	0	1.73	2.89	4.62	1.73	1.73	1.16	0.58	0	0.58	0	0	0.58	1.16	2.31	1.16	0	1.16	0	1.73	0.58	0.58	0.58	0.58	1.16	0.58	0	0	0	0.58	0	1.73	0	0	0	0.58	1.16	0	0	0.58	1.73	0.58	0	1.16	0	0.58	0
GPT5_11	2.33	1.86	1.4	0.47	0.47	2.33	2.33	2.79	2.79	0.47	0.47	0	0.93	1.86	0.47	0.47	1.86	0	0	0	0.93	0	0.47	0	0	0	0.93	0	0.93	0	0.93	0.47	0	0.93	0	0	0	0.47	0.47	0	0	0	0	0.47	0.47	0.47	0	0.47	0.47
GPT5_12	5.39	1.8	1.2	1.2	1.2	2.99	1.2	0.6	2.4	1.2	2.99	1.8	0.6	3.59	0.6	1.2	0.6	0.6	0	0	0	1.2	1.2	0	0	0	0.6	0.6	0.6	0	0	1.2	1.2	0.6	0	0.6	0.6	1.2	0	0	0	0.6	0	0	0.6	0.6	0.6	0.6	0.6
GPT5_13	3.57	0.6	1.19	1.19	2.38	2.98	0.6	1.79	1.79	1.79	0	0	0	0.6	0.6	0	0.6	1.19	0.6	0	0	1.19	0	1.19	0	0.6	1.19	0.6	0	1.79	0.6	0.6	1.19	0.6	0	0	0	0	1.19	0	1.79	0.6	0	0.6	0	0	0	0	0.6
GPT5_14	3.45	3.45	1.15	3.45	1.15	4.02	1.72	1.72	3.45	0.57	1.15	0.57	0	0.57	1.15	0.57	0.57	1.15	0.57	0.57	0.57	0.57	0	0.57	0.57	0	0	0.57	0	0.57	0.57	0	0.57	0	0	0.57	0	0.57	0	0	0.57	0	0.57	0	0.57	0	0	0.57	0
GPT5_15	1.14	3.41	3.41	3.98	2.84	2.27	0	2.27	2.27	1.7	0	1.7	0.57	2.84	1.7	0.57	2.27	0.57	1.14	0.57	0	1.14	2.27	0	0.57	1.14	0.57	0.57	0.57	0.57	0	0	0	1.14	0	0.57	0.57	1.14	0.57	0	0.57	0.57	0.57	0	0	0.57	0	0.57	0
GPT5_16	2.96	2.37	1.78	1.78	1.78	3.55	3.55	2.37	4.14	0.59	0.59	1.18	0	0	1.18	0.59	0.59	1.78	0	1.18	1.18	0.59	0	1.78	0	1.18	0.59	0.59	0	0	0.59	1.78	0	1.18	0	1.18	0	0.59	0.59	0	0	1.78	0	0	0	0.59	0	0.59	0
GPT5_17	3.32	0.95	1.9	0.95	0.47	0.95	0.95	0	0.47	0.47	1.42	0.95	0	0	0.47	1.42	0.47	0.47	0	0.47	0	0.47	0.47	0	0.47	0	0.47	0	0	0.47	0.47	0.47	0	1.42	0.47	0.47	0	0.95	0	0	0.47	0	0.47	0.95	0.47	0	0	0	1.9
GPT5_18	4.38	2.5	3.12	2.5	3.75	1.88	1.25	1.25	3.12	1.25	0.62	0.62	1.25	1.25	1.25	0.62	1.25	1.25	0	0.62	0	1.25	1.25	0.62	0	0.62	0	0.62	0	0.62	0	0.62	1.25	0.62	0	0	0.62	0	0	0	0	0	0	0.62	0	0	0	0.62	0
GPT5_19	3.75	2.5	5	1.88	1.25	2.5	4.38	0	2.5	1.25	1.88	0.62	0.62	1.25	0.62	1.25	1.88	0.62	0	0	0.62	1.25	1.88	1.88	0	0.62	1.88	0.62	0.62	1.25	0	0.62	1.88	0.62	0	0	0.62	0.62	0	0	0.62	0	0	0.62	0	0	0	0.62	0
GPT5_2	1.99	1.99	1.99	3.31	0	3.97	1.99	1.99	1.99	0.66	1.32	1.32	0	2.65	1.99	1.32	0	1.32	0.66	0.66	0.66	0.66	2.65	0	0	0.66	1.32	0	0.66	0	0.66	0	0	1.32	1.32	0.66	0	0.66	0	0	0	0.66	0	0.66	0.66	0.66	0	0	0
GPT5_20	2.8	1.4	0.7	2.8	0	3.5	4.9	0.7	2.8	2.1	0	0.7	0	0.7	0.7	1.4	0.7	1.4	0	0.7	0	0	1.4	1.4	0	0.7	2.8	0.7	0	0.7	1.4	1.4	0	1.4	0	0	0.7	0.7	0.7	0	0	0	1.4	0	0	0	0	0.7	0
GPT5_21	4.43	1.97	0.49	3.45	1.48	1.97	0.99	0.49	1.48	0	0.49	0	0	0	0.99	0.49	0.49	0	0	0	0.49	0	0.49	0.49	0	0.49	0	0	0	1.48	0.99	1.48	0.99	0.99	0.49	0.49	0	0.99	0	0.49	0	0	0	1.48	0.49	0.49	0	0	0
GPT5_22	2.96	0.59	2.96	1.78	2.37	4.14	3.55	1.78	1.18	0	1.18	1.18	0	0.59	0.59	0	1.18	0.59	0	1.18	0	1.78	1.18	0	0	0	0.59	0	0.59	0.59	0.59	0.59	0.59	0	0	0.59	0	0	0.59	0.59	0.59	1.78	0	0	0.59	0	0.59	0	0
GPT5_23	4.41	2.21	0	4.41	1.47	0	2.21	0.74	0.74	0	0.74	3.68	0	0	0.74	1.47	0.74	1.47	0.74	0	0	0.74	0	0	0.74	0	1.47	0	0	0.74	0.74	0	0	0	0	0	0	0.74	0	0	0.74	0.74	0	0	0	0	0	0.74	0
GPT5_24	3.53	2.94	1.76	2.35	1.18	1.18	2.35	1.18	2.94	1.18	1.18	1.76	0.59	0.59	1.18	2.35	0.59	0	0	0.59	0.59	0	1.76	1.18	0.59	0.59	0.59	0	1.18	0.59	2.35	1.18	0.59	1.18	0	0.59	0.59	0	0.59	0	0	0	0.59	0.59	0	1.18	0	0	0
GPT5_25	1.52	2.53	1.52	0.51	0.51	3.54	0	4.55	2.02	0	0.51	1.01	1.01	2.53	0.51	0.51	0	1.01	0.51	0.51	0.51	1.01	0	0	0	0	0	0.51	0	0.51	0	0	0.51	0.51	0.51	0.51	0	0.51	0	0	0	0.51	0.51	0.51	0	0.51	0	0.51	0.51
GPT5_26	3.31	3.97	3.31	1.99	0.66	3.31	1.32	1.99	1.32	0.66	1.32	0.66	0	0	0	0.66	1.32	0	0	1.99	0.66	0.66	0.66	1.99	0.66	1.32	0	0	0	0	1.32	0	1.99	0.66	0	0	0	0	1.32	0	0	0.66	0.66	0	0	0	0	0.66	0
GPT5_27	3.47	2.78	1.39	2.08	2.78	1.39	2.08	2.08	2.08	1.39	2.08	0.69	0	0	0.69	0.69	0.69	0	0	1.39	0	0	1.39	0	0.69	0	0.69	1.39	0.69	0.69	0	0	2.08	1.39	0	0	0.69	0	0.69	0	1.39	0	0	0.69	0	0	0	0	0
GPT5_28	6.04	1.34	2.01	2.68	1.34	4.7	4.7	3.36	2.01	0	0	3.36	0	0.67	0.67	1.34	1.34	0	0.67	1.34	0	1.34	0	0.67	1.34	0	0.67	0	0	0	0	0	1.34	0	1.34	0	0.67	0.67	0	0	0	0	0	0.67	0	0	0	0.67	0
GPT5_29	4.52	5.16	3.23	3.23	3.23	3.87	1.29	1.94	0	0.65	1.29	0.65	0	0.65	1.29	0.65	1.29	1.29	0.65	0	0	0	0	1.29	0	0	0	0.65	0.65	0	0.65	1.29	0	0.65	0.65	0	0	0	0.65	0	0	0.65	0.65	0.65	0	0	0.65	0	0.65
GPT5_3	2.26	1.69	1.69	0	3.95	2.82	1.69	1.69	1.69	0	1.13	0	0	0.56	0	0.56	1.69	0	1.69	1.69	1.13	1.13	0.56	1.13	0	0	0.56	0	0.56	0	1.13	0.56	1.13	0	0	0.56	0	1.13	0	1.13	0.56	0.56	0	0	0	0	0.56	0.56	0
GPT5_30	3.45	0.57	0.57	2.3	0.57	2.3	1.15	1.15	4.02	0	0	1.15	0	0.57	0	0.57	0.57	0.57	0	1.15	0	0	0	0.57	0	1.15	0	0.57	0	0	0.57	0.57	0.57	0.57	0	0	0	0.57	1.72	0	0	1.72	0	0.57	1.15	0	0.57	0	0
GPT5_31	5.42	2.41	3.61	0.6	1.2	0	1.81	1.2	1.81	0	0	0.6	1.2	1.2	0	0.6	0.6	0	0	0.6	0	0	1.2	0.6	0	0.6	0.6	0	0	0	1.2	0.6	0.6	0	0	0	0	0	0	0.6	0	0	1.2	0	0	0	0.6	1.2	0
GPT5_32	3.64	3.03	1.82	0.61	0.61	3.03	1.21	2.42	3.64	2.42	0	0.61	0	1.21	0.61	1.82	1.21	0	0.61	0.61	0	0	0	1.82	0.61	0.61	0.61	1.21	0	0	0.61	0	0	0	0	0	0.61	1.21	0	0	0	0	0.61	0.61	0	0	0	0.61	0
GPT5_33	2.75	2.75	2.2	1.65	0.55	3.85	2.75	1.65	1.65	1.1	0.55	0	0	0	1.65	1.65	1.1	1.1	0.55	1.65	1.65	0	0.55	0	0.55	1.1	0	1.1	0	0	0	0	0.55	1.1	0.55	0.55	0	0	0.55	0.55	0	1.1	0	0	0.55	0.55	0	0	0
GPT5_34	2.55	3.18	3.82	0.64	1.91	1.91	4.46	0	2.55	1.27	1.27	0.64	0.64	0	0.64	1.91	1.27	1.27	0	0.64	0.64	0.64	0.64	1.27	0	0	3.18	0	0	0	1.27	0	0	0	0	0.64	0.64	0	0	0	0	0	0	0	0.64	0	0	0.64	0
GPT5_35	2.27	3.98	3.41	2.27	0.57	1.7	1.7	1.14	2.84	1.7	0.57	1.7	0	0.57	0.57	1.7	0.57	3.98	0	0	0	1.7	0.57	0	0	0	0	0	0.57	0.57	0	0.57	0.57	0	0.57	1.14	0.57	0	0	0	0.57	0	0	0	0	0	0	0	0
GPT5_36	2.75	2.2	2.2	2.2	2.75	1.65	1.65	0.55	2.2	1.1	1.1	0	0	0.55	0	1.1	0.55	1.1	0	0	0.55	0.55	1.65	1.1	1.1	0.55	0	1.1	2.2	0	0.55	0	0	0.55	0.55	0.55	0	0	0.55	0	0	0.55	1.65	0	0	0	0.55	0.55	0
GPT5_37	2.07	1.38	1.38	2.76	2.07	1.38	0.69	1.38	1.38	1.38	0	0.69	0	0.69	0.69	0	0.69	1.38	0	0.69	0	0	0	0	0	0	0	0	0	1.38	0	0	0	0	0	2.07	0	0.69	0	0.69	0	0	0	0	0	0	0	0	0
GPT5_38	3.33	2	3.33	1.33	0.67	2.67	6	0.67	4	0.67	1.33	0.67	0	0	2	0.67	0.67	0.67	0.67	0.67	0	0.67	0	0.67	0	2.67	0.67	1.33	0	0.67	0	1.33	1.33	0.67	1.33	1.33	0	0	0.67	0	0	0	0.67	0	0	0	0	0.67	0
GPT5_39	4.79	3.19	3.19	1.6	1.6	3.19	5.32	0	2.66	1.06	1.6	0	0.53	2.66	2.66	1.6	1.06	0.53	0	1.06	1.06	1.06	0.53	0.53	0	1.6	0	0	0	0.53	0	0	0.53	1.06	0.53	0	0	0	0.53	0	1.06	0	0	0.53	0.53	0	0	0	0
GPT5_4	2.07	2.07	2.76	1.38	0.69	1.38	2.07	2.07	3.45	1.38	2.07	0.69	0	0	0.69	0.69	1.38	0	0	0	0.69	0	1.38	0	0.69	0.69	1.38	0	0	0	0	0	0	2.07	0	0	0	0	0.69	0	0.69	0	0	0	0	0	0	1.38	0
GPT5_40	3.47	2.78	3.47	0	2.08	2.78	1.39	2.08	2.08	2.78	1.39	0	0.69	0.69	0	0	0.69	0	0	0.69	0	0.69	0	1.39	0	0	0	0	0.69	0	0	0.69	0.69	0	0	0	0.69	1.39	0	0.69	2.08	0	0.69	0	0	0	0	0.69	0
GPT5_41	6.88	1.59	0.53	3.17	2.65	0	3.17	2.12	0.53	0	0	0.53	0.53	1.06	1.06	1.59	1.59	1.59	0.53	0.53	1.06	1.59	0.53	1.06	0	1.06	0.53	0.53	0	0	0.53	0	1.06	0	1.06	0.53	0	0	0	0	1.59	0.53	0	0	0	0.53	0	0	0
GPT5_42	2.6	1.3	1.3	1.3	3.9	3.25	1.3	0.65	1.95	0	0	0	0	2.6	1.3	1.95	0.65	3.25	0	0	0.65	0.65	0	0	0	1.95	0.65	1.95	0	0	0.65	0	0	1.95	0.65	1.3	0	0.65	0.65	0	0	0	0	0	0	0	0	0	0
GPT5_43	4.91	1.23	1.84	1.23	0.61	3.68	2.45	1.84	1.84	1.23	1.23	0.61	0	1.23	0.61	0.61	1.84	0.61	0	0.61	0.61	1.23	0	1.23	0	0.61	3.07	0	0	0.61	1.23	0	0.61	0	0	0	0	1.23	0	0	0	0.61	0	0	0.61	0.61	0	0	0
GPT5_44	2.63	2.63	1.32	1.97	1.32	0	1.32	1.32	1.97	0	4.61	1.32	0.66	0.66	1.97	0	0.66	0	0	1.32	1.32	0	0	0	0	0	1.32	0	0	0	0	0.66	0	0	0	0.66	0.66	0	0	0	0	0	0	0.66	0.66	0.66	0.66	0	0
GPT5_45	3.61	1.81	3.61	3.01	0.6	1.81	1.2	0.6	1.81	1.2	0.6	0.6	0	1.81	0.6	0.6	1.2	0.6	0	1.2	0	1.2	0.6	1.2	1.81	0.6	0.6	0	0	0.6	0	0	0.6	0.6	0.6	0	0.6	1.2	0	0	0	1.2	0	0	0	0	0	0.6	0.6
GPT5_46	3.25	1.3	3.25	4.55	2.6	2.6	0	1.95	1.95	1.3	1.3	1.95	0.65	0	0.65	0.65	1.3	1.3	0.65	1.3	0.65	1.3	1.3	0	0	0.65	1.95	1.3	0.65	0	0	0.65	0	1.3	0	0	0.65	0	0.65	0.65	0	0	0.65	0	0	0	0.65	0.65	0
GPT5_47	2.56	1.92	1.28	2.56	3.85	1.92	3.85	1.28	1.92	1.28	0	0.64	0	0	1.28	1.28	1.28	2.56	0.64	0.64	0.64	0	0.64	0	0	0.64	1.92	1.28	0.64	1.28	0	1.28	0	1.28	0.64	0.64	0.64	0	0	0	0.64	0.64	0.64	0	0	0	0.64	0	0
GPT5_48	1.19	1.19	1.79	1.79	0.6	1.79	0.6	1.19	1.79	0.6	1.19	1.79	0	1.19	1.19	0.6	0.6	1.19	0	0	0	0	1.19	0.6	0	1.79	1.19	0.6	0	0.6	0	0	1.19	0.6	1.19	0.6	0	0	0.6	0	0	0.6	0	0	0.6	1.19	0.6	0	0
GPT5_49	2.96	1.18	2.37	2.96	1.78	2.96	4.73	1.78	2.37	0	2.37	0.59	0	0	0.59	2.37	1.18	1.18	0	0.59	0.59	0	0	0.59	0	1.18	0	0	0	0.59	0.59	0	0.59	1.18	0.59	0	0	0.59	0	0	0	0	0	0	0.59	0	0	0	0
GPT5_5	3.28	3.83	3.28	1.09	1.64	3.83	2.19	2.19	2.19	0	0	1.64	0	0.55	0	1.09	0.55	2.19	0.55	0	0.55	1.09	0.55	0	0	0.55	1.09	1.09	0.55	0	0	0	0	0	0.55	1.09	0	0	0	0	0	0.55	0.55	0	0	0	0	0	0
GPT5_50	1.4	0.7	1.4	1.4	2.8	1.4	1.4	3.5	0.7	0	0.7	1.4	0	1.4	0	0.7	0.7	0	0	0	0	1.4	0.7	0	0	1.4	0.7	0	0.7	0	0	0	0	1.4	0	0	0.7	0	0	0	0	0.7	1.4	0	0.7	0	0	0	0
GPT5_6	2.91	0.58	1.74	3.49	1.74	4.07	1.74	3.49	2.33	0.58	0	2.33	1.16	0.58	1.74	0	2.33	0.58	0.58	0	0	2.91	0	0	0.58	1.74	1.16	0	0	0	0	1.16	1.16	1.74	0	1.16	0.58	0	1.16	0	0.58	1.16	0	1.16	0	0	0.58	0.58	0
GPT5_7	3.35	1.68	3.35	3.35	1.12	3.35	1.12	2.23	2.23	0	1.68	0.56	0	1.12	1.12	2.23	1.12	0	0	0	1.12	1.68	0.56	0	0	1.68	0.56	0.56	0.56	0	1.12	1.12	0.56	0.56	0.56	0.56	0	0	0	0	0	0	0	0	0	0.56	0	0.56	0
GPT5_8	5.41	2.7	4.86	1.62	1.08	3.24	2.16	2.16	4.32	1.08	0	0.54	1.08	1.08	0.54	0	1.62	0.54	0	0	0.54	1.08	0.54	1.08	0	0	0	1.08	0	0	0	0.54	1.08	0	0.54	0	0	0	1.08	0	0	0.54	0	0	0	0.54	0	0	0
GPT5_9	3.23	2.58	4.52	2.58	1.29	1.94	1.94	0.65	4.52	1.29	0.65	1.94	0	1.29	0.65	1.29	1.29	0.65	0	0	0.65	2.58	0	0.65	0	0	1.29	0	0.65	0	1.29	1.29	1.29	0.65	0	1.29	1.29	0	0	1.29	0	0.65	0.65	0.65	0	0	0	0.65	0.65
Gemini_1	3.02	3.88	2.59	2.16	4.74	1.72	1.72	1.29	1.29	0.86	0.43	2.16	1.29	1.29	1.29	0.86	1.72	1.29	0	1.72	1.72	1.72	0.43	1.29	0	0.86	0.86	1.29	0.86	3.02	0	0	0	0.86	0.86	0.43	1.72	0	0.86	0.43	1.72	0	0	0	0	0	1.29	0	0
Gemini_10	2.27	1.7	2.84	1.7	6.25	2.84	0	2.84	0	0.57	1.7	0	1.14	0.57	0.57	0.57	1.14	0	1.14	0.57	0.57	0.57	0	0.57	0	2.27	0	1.14	2.27	0	1.7	1.14	0	0	0.57	0.57	0.57	1.7	0	0	0	0	0	0.57	0.57	0.57	0	0.57	0
Gemini_11	1.78	4.14	3.55	2.37	1.18	0.59	5.33	2.37	2.37	1.78	1.18	1.78	0.59	0	0.59	4.14	1.18	0.59	0	0	1.78	1.78	0.59	0	0	0.59	2.37	0.59	0	0	0	1.18	0	1.18	0	0	0	0.59	0.59	0	0	0.59	0	0	0	2.96	0.59	0	0
Gemini_12	3.1	1.77	2.21	3.1	2.21	1.33	0.88	2.65	2.21	0.88	0.88	0.44	0.88	2.65	0.88	1.77	1.77	0.44	0	0.88	1.77	3.54	0.88	0	0.44	0.44	0	0.44	0.88	0.44	0.88	1.33	0.88	1.33	0	0	0	0.44	1.33	0.44	0.44	0.88	0	1.33	0	1.77	0	0.44	0.44
Gemini_13	4.88	1.83	1.83	7.32	1.22	3.66	1.83	2.44	0.61	0	1.22	0.61	0	1.22	0.61	0	0.61	4.27	1.83	2.44	1.22	1.22	0	1.83	1.22	3.05	0.61	0	0.61	6.1	0	0	0.61	0.61	0	1.22	0	1.22	0	0	0	0.61	0	2.44	0	0.61	0	0	0.61
Gemini_14	1.91	4.31	0.48	3.35	2.87	0.48	1.91	5.26	0.96	0.48	1.91	0.96	0	0.96	0	3.83	0	2.39	3.83	1.44	0.48	2.87	0	0.48	0.48	0.96	0.96	1.91	3.83	0	0	0	0	0	0	0.96	0.48	0.48	0.48	0	0.96	1.91	0	0	0	0	0	0	0.48
Gemini_15	4.12	3.61	1.55	4.12	0	2.58	1.55	0	1.55	1.03	1.55	1.03	1.55	2.06	1.03	0.52	0.52	1.03	0	0.52	1.55	2.58	1.55	2.06	0.52	1.55	0.52	1.55	1.03	0	0	0	0	0.52	0.52	0.52	0.52	0.52	0.52	0.52	0	0.52	0.52	1.55	0	0.52	0.52	0.52	0.52
Gemini_16	4.59	2.29	3.67	3.21	3.21	0.92	2.75	4.13	1.38	0.46	2.29	0.92	0.46	1.83	1.83	0.92	2.29	0.46	1.38	0.92	1.38	0.46	0.92	1.38	0.92	0.92	0.92	0.92	1.83	0	0.46	0.46	0.46	0	0	0	0.46	0.46	0.92	0.92	0	0	0	0.92	0	0	0	0	0.46
Gemini_17	4.39	2.44	2.44	2.93	1.46	2.44	1.95	1.46	1.95	0.98	0.98	1.95	0.49	0	0.49	1.46	0.98	0.98	0	0.49	1.95	0	0	0.49	0.98	1.95	0	0.49	0	0.49	0	0	0	0	0.49	0.98	0.98	0.98	0	0.49	0	0.49	0	1.46	0	1.46	0.49	0	0.49
Gemini_18	1.78	2.96	2.37	2.37	4.73	1.78	2.37	1.78	1.18	1.78	2.37	0	0.59	1.78	0	0.59	1.78	0.59	0	0.59	1.78	1.18	0	1.78	1.18	1.18	0.59	0.59	0.59	1.18	0	0.59	0.59	0.59	0	0	1.18	1.18	1.78	0	1.78	1.18	0.59	0	0	0	0	0	0
Gemini_19	2.48	2.97	6.44	4.46	3.47	2.48	1.49	0	0.99	0.5	0.5	0.99	0	0.99	0.5	0.5	1.49	0.5	0	2.97	1.98	0.99	0	1.98	0.5	1.49	0.5	0	0.5	1.49	0	0.99	0	0.5	1.98	1.49	0	0.99	0.99	0	0.5	0.5	0	0	0.5	1.49	0.99	0	0.5
Gemini_2	3.48	2.49	5.47	1.99	1.99	1	1.99	3.98	1.49	0.5	1.99	1.49	0	1.49	1	2.99	0	0	1	1	1	0.5	1	0	0	0	0	0	2.49	0.5	0.5	0	0.5	0.5	1	0.5	1.49	0	0.5	0.5	0	0.5	0	0.5	0.5	0.5	0.5	0	0.5
Gemini_20	3.93	1.07	5	3.57	2.5	2.14	2.5	1.07	0.71	1.43	1.43	1.43	0.71	0.36	0.36	2.14	2.14	0.36	0.71	3.21	1.43	0	0.36	0.36	0.71	0.71	1.07	1.43	0.36	0.36	0.36	0	1.43	0.36	1.79	0	0	0.71	1.43	0	0	0.71	0	0	0.36	0	0.71	0	0.36
Gemini_21	2.69	3.14	3.14	2.69	4.04	2.24	2.69	1.79	2.69	0.45	0.9	0.45	0.9	1.35	0.45	0.9	0.9	0.45	0.9	0.45	0.9	4.04	0	0.9	0.9	0.45	0.9	0	0	0	0	0	0.45	0	0	0.45	0	0.9	0.9	0	0	0.45	0	0	0.45	0.9	0	0	0.9
Gemini_22	3.54	4.33	3.15	3.54	1.18	3.15	4.72	0.39	1.57	1.18	0.39	2.36	3.94	0	0.79	0	0.39	1.18	0.39	0.79	0.79	0.79	0.79	1.97	0.39	1.18	0.39	0	0	0.39	0	0.79	1.57	0.39	0	0.39	0.39	0	0.39	2.36	0.79	1.18	0	0	0.39	0.39	0.79	0	0.79
Gemini_23	2.35	3.53	1.76	1.76	4.12	1.18	1.18	2.35	3.53	0	1.18	1.18	1.18	0	1.76	0.59	0	0.59	0.59	0	0.59	0	0.59	0.59	0	1.18	1.76	1.76	1.76	1.18	0	0.59	0	0	0	0.59	0	1.18	0	0.59	0.59	0.59	0	0	1.18	1.18	0	0	0
Gemini_24	2.84	1.7	2.84	5.68	3.98	2.84	2.27	0.57	0.57	1.7	0	3.41	0	0.57	0.57	1.14	2.84	0.57	0	0.57	1.14	1.7	0	0.57	0	2.27	0.57	1.14	0.57	1.7	1.14	0	0	0	0.57	1.7	0.57	0.57	1.14	0	0	0	0.57	0.57	0	0.57	0	1.14	0.57
Gemini_25	3.08	3.59	2.56	0.51	4.62	2.05	1.54	2.56	3.08	0	0	3.59	4.1	1.54	0	1.03	1.03	1.03	0.51	0.51	3.08	2.05	0	1.03	0	0.51	0	0.51	0.51	0.51	0.51	0.51	0	0	0	0.51	0	0	0	1.54	0.51	1.03	0	1.03	0	0	0	1.03	0
Gemini_26	5	0.62	1.88	6.25	1.88	1.88	3.12	0.62	0.62	3.75	2.5	1.25	1.88	0.62	2.5	0	1.88	0.62	0.62	2.5	1.88	0	1.25	0.62	0.62	0.62	1.88	1.25	0	0	1.88	1.25	1.25	0.62	0.62	0.62	0	0	1.25	0.62	0	0.62	0	0.62	0	0	0	0	0
Gemini_27	5.08	2.26	1.69	2.26	4.52	2.26	3.95	3.39	1.69	1.13	3.95	1.69	1.13	0	0	0.56	0.56	2.26	1.13	0.56	1.13	0.56	0	1.13	0	0	0.56	0	3.39	0.56	0	0.56	1.13	0	0	0.56	0	0	0.56	0	0	0	0	1.13	0	2.26	1.13	0	0
Gemini_28	1.21	2.02	2.42	4.44	2.02	2.42	0.4	0.4	2.02	0.4	3.23	0.81	0.4	2.42	0	2.42	0.81	0.4	0.4	2.42	0.81	0	1.61	2.82	0.4	1.21	1.21	0.4	0.4	2.42	1.21	0	1.61	0	0.4	0.4	0	0	0	0	0	1.61	0	1.21	0	0.4	0.4	0.4	0.4
Gemini_29	5.62	0.62	4.38	2.5	3.12	0.62	3.75	2.5	0.62	0.62	3.12	0	0	1.25	1.88	2.5	1.25	1.25	0.62	1.25	0.62	3.12	0	1.25	0	1.25	1.25	0.62	0.62	0.62	1.25	0	0	0	0	0	0	0	1.25	0.62	0	0	0	0	0	0	0	0.62	1.25
Gemini_3	1.55	1.04	3.11	3.11	3.11	0.52	2.07	1.04	1.55	0.52	2.59	0	1.04	1.04	0.52	1.55	0.52	0.52	1.55	0.52	1.04	1.04	2.07	0.52	0.52	0.52	1.04	0	0	0	0	0	0.52	1.04	0	0.52	0	0.52	0	0	0.52	0	0.52	0	0	0	0	0	0
Gemini_30	2.47	2.06	4.53	3.7	4.94	2.06	3.29	2.06	0.82	0.82	0.82	0.82	0.41	1.65	0.41	1.65	0	0	1.65	0.82	0.82	1.23	0	1.65	0.41	0.41	0	0.82	0.41	1.23	0	0.41	0.41	0	0.41	0.41	0	0	0.41	0	0.82	1.23	0	0	0.41	0.41	0.41	0	1.23
Gemini_31	4.07	4.07	4.52	3.17	2.26	2.71	2.71	0	0.9	0.9	0.45	4.07	2.71	0	0.45	1.81	0.9	0	0.45	1.36	0.9	0	1.81	0.9	1.36	0.9	1.36	0.45	0.45	0	2.71	0	0.45	0.45	0	0	0.45	0.9	0.45	1.81	0	0	0	0	0.45	0.45	0.45	0	0
Gemini_32	4.05	2.31	2.31	4.62	3.47	1.73	4.05	2.89	1.16	2.31	2.31	2.31	1.73	0.58	0	1.73	0.58	0	1.16	2.89	1.73	0.58	0	1.16	0	1.16	1.16	0	1.16	0.58	0	0.58	0	1.16	0.58	1.16	0.58	1.16	0.58	1.16	0	0	0	0	0	0.58	0	0	0
Gemini_33	2.07	2.89	4.96	4.13	3.31	1.65	1.65	1.65	0.83	0.41	0.83	0.83	2.48	2.07	1.24	1.65	0.83	0.41	0	1.65	2.48	1.65	0	0.83	0	2.07	1.24	0.41	1.65	0	0	0.41	0	0	0.41	1.24	0.83	0.41	0	1.24	0.41	1.24	0	0.41	0.41	1.65	0	0	1.24
Gemini_34	6.75	2.38	0.4	2.38	3.97	2.38	2.38	2.78	2.38	2.78	0.79	0.79	1.98	0.4	0.79	1.19	1.59	1.98	0.79	1.19	1.59	1.59	1.19	1.19	0	0.79	1.19	0	0.79	0.4	1.59	0	0	0.4	1.19	0	0.4	0.79	1.19	0	0.4	0.4	0.79	0	0	0.4	0.79	0.4	0
Gemini_35	3.85	2.75	3.85	2.2	3.3	0.55	2.75	2.75	2.75	1.1	0.55	0.55	1.1	1.1	0	1.1	1.65	0.55	0	1.65	2.2	1.1	1.65	1.65	0.55	2.2	0	0.55	1.65	1.1	0.55	0	0	0	0	1.65	0	0	0	0.55	1.1	1.65	0.55	0	0	0.55	0.55	0.55	1.1
Gemini_36	3.96	3.47	1.98	4.46	3.47	1.49	2.97	0	0.99	1.98	3.47	2.48	2.48	0	0.99	1.49	1.98	0	1.49	0.5	1.49	0.5	0.5	1.49	0	1.98	0.5	0.5	1.49	0	0	0	1.49	0.5	1.49	0	0	0.5	0	0.5	0	0.5	0	0	0.5	0.5	0.99	0	1.49
Gemini_37	0.59	1.76	1.76	1.18	2.94	1.18	2.35	1.76	2.35	0.59	0	1.76	0	0	0.59	2.94	0.59	2.94	0	0.59	1.18	1.18	0.59	0.59	0	1.18	1.18	1.18	0.59	0.59	0	0.59	1.18	0.59	0.59	0	1.18	0	0.59	0	0	0	0.59	0	0.59	0.59	0	0	1.18
Gemini_38	3.26	2.79	5.58	2.79	2.79	1.4	0.47	2.33	3.26	1.86	1.86	1.4	0.47	0	0.47	1.4	1.4	0.47	0.93	1.4	1.86	1.4	0.93	0.47	0.93	1.4	0.93	1.4	0.93	0	0	0	0	0	0	0	0.47	0	0.47	0	0	0.47	1.4	0	0.47	0	0.47	0	0
Gemini_39	4.2	2.94	3.78	2.1	4.62	4.2	3.36	2.1	0.42	0.84	0.42	2.1	1.26	0.42	0.42	2.1	0.42	0.42	0.42	1.26	0.84	0	1.26	1.26	0.42	1.26	0.42	0	0.84	0.42	1.26	0	0.42	0	1.68	0.42	0	0.42	0	0.84	0	0.42	0.42	0	0	0.84	0	0	0.42
Gemini_4	0.51	1.52	2.02	2.02	2.02	1.01	3.03	2.53	1.52	1.52	2.02	0.51	0	0	1.01	3.03	1.01	0	0.51	2.53	2.53	1.01	1.01	0	1.01	1.52	1.01	1.01	1.01	0	0.51	0	0	1.01	0.51	1.01	1.01	0.51	1.52	0	0.51	0.51	0	0	0.51	0	0	0	1.01
Gemini_40	2.56	1.92	3.85	6.41	1.92	3.21	5.13	1.28	0	0	0	1.92	0	1.92	0.64	0	1.28	0.64	0	2.56	2.56	1.28	0	0.64	0	0	0.64	0	0	1.28	0	0	0.64	1.28	1.28	0	0	1.28	0	0.64	1.28	0	0	0	1.28	0	0	0	0.64
Gemini_41	3.68	1.58	1.58	3.68	3.68	1.58	2.11	0.53	1.58	0.53	0	1.05	0	1.58	1.58	1.58	0	2.11	0.53	0	1.58	2.63	0	0.53	0.53	0.53	0.53	0.53	0.53	0.53	1.05	0.53	0	1.05	1.05	0.53	1.05	1.05	0.53	0	0.53	0	0	0	0.53	1.05	0	1.05	0.53
Gemini_42	5	1.11	3.33	2.78	5.56	2.78	1.11	2.22	0.56	1.67	1.67	1.67	1.11	0.56	2.22	0	2.78	0.56	0	0	2.78	2.22	1.11	1.11	0	0	1.11	0.56	0.56	0	0	0.56	0.56	1.11	0	0	1.11	1.11	0.56	1.11	0	1.11	0.56	0.56	1.11	0	0.56	0	0
Gemini_43	4.17	1.67	5.42	5.83	2.92	1.25	3.33	0.42	0	1.25	1.25	0.42	1.67	1.25	0.83	1.67	0	0.83	0.42	3.33	0.42	0.83	0	1.25	0.83	1.67	0.83	0.83	0.42	1.25	1.67	0	0.42	0	0.42	0.83	0.42	0.83	0.42	0.42	0	0	0.83	0	1.25	0.83	1.25	0.83	0.83
Gemini_44	2.51	2.01	2.51	2.01	4.02	1.01	2.51	5.03	1.51	1.01	1.51	0	0	0.5	2.51	0	1.51	0	0.5	0.5	2.01	0	0.5	1.01	0	0	1.51	0	1.01	0	2.01	0.5	0.5	1.51	0.5	0	1.01	0.5	1.01	0	0	0	0	1.01	0	0	0.5	0	0
Gemini_45	2.48	0.62	6.21	3.11	3.11	1.86	1.86	1.24	1.24	0	1.86	0.62	0	0.62	0.62	0	3.73	0	0.62	1.24	0	0	1.24	0.62	0	0	2.48	0.62	0	0.62	0.62	0	0.62	1.24	0	0	0	0.62	0	0	0	0.62	0	0.62	0	0	0	0.62	1.24
Gemini_46	2.99	1.8	2.99	3.59	5.99	1.2	2.4	3.59	0.6	0	0	1.8	1.2	1.8	0.6	2.4	0.6	0.6	1.2	1.8	1.2	2.99	0	1.8	0.6	0.6	0.6	1.8	0.6	0.6	0	0	0	1.2	0	0	0.6	0.6	1.2	0	0	0	0	0.6	0.6	0.6	0	0	0
Gemini_47	2.17	1.63	2.72	2.72	4.89	1.09	2.72	1.09	0.54	1.09	1.63	1.09	1.63	0.54	0	1.09	1.63	1.63	0	0	0	4.89	0	2.17	1.09	2.17	2.17	0.54	0.54	0.54	0	0.54	0	0	0.54	0	0	0.54	0	0	0	0	0	0.54	0	0	0	0	0.54
Gemini_48	2.16	0.54	1.62	4.32	2.16	2.16	1.08	7.03	2.16	1.08	0	3.24	0.54	1.62	0	0.54	1.08	0.54	1.08	1.08	2.7	0.54	0	0.54	0	0.54	0.54	1.08	1.62	0.54	0	0	1.08	0.54	0.54	0	0	0	0	0	0.54	0	0	0	0	1.08	0	0	0.54
Gemini_49	4.61	0.46	1.38	2.3	1.84	2.3	3.23	1.84	0.92	2.3	0.46	0.92	1.84	0.92	1.38	1.84	1.84	0.46	0	3.23	0.92	1.38	0.46	0.46	0.46	0.46	0.46	2.3	0.46	0	0	0	0.46	0.46	1.84	0.46	0	0.92	0.92	0.92	1.38	0.46	0	0.46	0.46	0.46	0.46	0	0.92
Gemini_5	2.55	3.82	2.55	1.27	2.55	1.27	2.55	3.18	0	1.27	0.64	1.91	0.64	0	0.64	1.91	0	2.55	1.91	0	1.91	0.64	0.64	0.64	0	1.91	1.27	0	1.27	0	0	0	0.64	0.64	0.64	0	1.91	0.64	0	0	0	0.64	0	0	0.64	0	1.27	0	0.64
Gemini_50	4.7	1.28	1.71	2.99	3.42	0.43	5.56	0	2.99	1.28	1.28	0	1.28	0.43	1.28	0.85	0.43	0.43	0.43	2.56	1.71	1.28	1.28	0.85	0	0.85	0.85	0.43	0	0.43	0.85	0.43	0	0	0	0.85	0.43	1.28	0.85	0	0	0.43	0.85	0	0.43	0	0.43	0	0.43
Gemini_6	1.32	2.65	2.65	2.65	1.32	0.66	2.65	1.99	0.66	0	0.66	1.99	0.66	0.66	0.66	1.32	1.99	0.66	0.66	0.66	1.32	1.32	0.66	0	0.66	2.65	1.32	1.99	0.66	0	0.66	0	0	1.99	0	0	0	0	0.66	0	0	0.66	0	0	0	0	0	0	0.66
Gemini_7	5.16	0.94	2.82	4.69	2.82	1.41	2.35	0.94	1.88	1.41	0.94	0.94	0.94	0.94	1.41	0.94	0.47	0.94	0	0.94	0.94	1.88	0.94	0	0.47	0.47	0.47	0	1.88	0.47	0.47	0.47	0.94	0.47	0.47	0	0.94	0	0.94	0	0	0.47	0	0.47	0	0	0.47	0	0.94
Gemini_8	3.95	4.82	1.75	3.95	0.88	1.75	4.39	0.44	0.44	0.44	3.51	2.19	0	2.19	0.44	1.75	0.88	0.88	2.63	1.75	2.19	0	0	1.32	0.44	0.88	0.44	0.88	0.88	0.44	0.44	0.44	0	0	0.88	1.75	0	0	0	0	0	0.44	0	0.44	0.44	0.44	0.44	0	1.32
Gemini_9	2.93	1.95	3.9	3.41	2.44	1.46	3.41	2.93	1.46	0.98	0.49	2.93	0.98	0	2.44	0.49	0.49	0	1.46	0	1.46	1.46	0.49	1.95	0.49	0.98	0.98	0.49	1.46	0	0	0.98	0.98	0	0	0.49	0.98	0	0.49	0	0	0.98	0	0	0.98	0.49	0	0	0.49
Llama3.1_1	2.02	6.94	5.2	5.78	6.65	4.62	2.31	0	1.73	2.31	0	5.49	6.65	0.87	0	1.45	0	3.18	0	0	0.58	0	0	0	4.91	0	0	0	0	0.87	0	0	0	0.58	0	1.73	0	0.87	0	0	0.87	0	0.58	0.87	1.16	0	0.87	0	0.58
Llama3.1_10	2.26	5.08	2.82	3.95	3.39	0.56	2.26	2.26	0	6.21	0	0	6.21	1.69	1.13	2.82	1.69	0	0	1.69	0	0	0	0.56	0.56	0.56	0	0.56	0	0.56	1.13	2.26	0	0	0	0.56	0.56	0.56	0	0	0	0	1.69	0.56	0	0	0.56	0	0
Llama3.1_11	2.33	10.33	4.67	11.33	0	0.33	0	2.33	0.33	6.67	5.67	4.67	0.33	0	0	0	0	0	9	0	0.67	0	2.33	0	5.33	0	0	0	0	0	0	2.67	0.33	0	0	0	0	0	0	0	3	0	0	0	0.33	0	1.67	1.67	0
Llama3.1_12	0	6.25	2.73	7.81	7.81	1.17	6.25	3.91	0.78	0	0	10.55	0	4.69	3.52	0.39	0	0	4.69	0	0	0	0	0	0	0	0	4.69	0	0.78	0	0	0	0	1.17	0	0	0	0	0	0	0	0	0	1.95	0	0	0	0
Llama3.1_13	2.7	3.78	2.16	4.86	0.54	3.24	2.16	5.41	3.24	0.54	0	0	1.62	0	3.78	1.62	2.16	3.24	0	1.08	0	0	0	0	1.62	0.54	1.62	2.16	0.54	0	0	0	1.62	0	0	0.54	0	0	0.54	0	0	0	1.62	4.86	0.54	0	0	0	1.08
Llama3.1_14	4.86	9.72	6.07	10.12	5.67	6.88	3.24	0.4	0	0	0	4.86	0	0	0.81	0	0	0	0	0.4	3.64	0	0	0	0	0	0	3.24	0	0	0	0	0.81	0	3.24	0	0	0	0.81	0	0	0	0	3.64	0	0	0	0.4	4.05
Llama3.1_15	8.24	7.06	6.47	4.12	1.76	2.35	7.06	0	0	0	0	0	0	0	1.76	0	0	0	0	1.76	0	0	0	0	0	2.35	0	5.88	0	0	1.18	0	0	1.76	1.18	0	0	0.59	0	0	0	0	0	0	1.18	0	0	0	0.59
Llama3.1_16	4.6	1.26	0	9.62	6.69	0	7.95	0	0	2.51	0	0	0	0.42	2.51	8.79	0	0	0	0	0	0	0	0	1.67	0	0	0	0	0	0	0	0	0	0	0	0	0	0	0	0	0	0	0	2.09	0	0	0	4.18
Llama3.1_17	0.52	9.42	2.62	1.57	0	0.52	2.62	1.57	0.52	0.52	0	0	3.14	0	3.66	0	0	0	0	0	0	0	0	0	0	0	0	0	0	2.09	0	0	0	0.52	0	0	0	0	0	0	0.52	0	0	0	0.52	2.62	3.14	0	2.09
Llama3.1_18	9.26	1.48	1.48	1.48	2.22	1.85	3.7	0.74	2.96	0	0	0	4.44	0.37	0	0.37	5.19	0	0	1.48	0.37	0.37	0	5.19	0.74	0.37	0	0	0	0	0	4.81	0	0.37	0.37	0	0	0.37	0.37	1.48	2.96	0	0	0	0	0	3.33	0.37	0
Llama3.1_19	5.13	6.67	0.51	4.1	2.56	6.15	2.56	1.03	1.03	0	3.59	0	0	0	4.1	1.03	0	2.05	2.05	0	0	1.54	0	2.05	0	0	0	0.51	0	1.03	0	0.51	0	0	5.13	0	0	1.03	0	0	0.51	0	0	1.03	0	0.51	0	0.51	1.03
Llama3.1_2	1.81	8.7	2.54	0.72	9.06	3.26	4.35	0	1.45	0	0	2.54	1.45	0	0	1.45	1.45	1.81	0	0	0	0	0	0	0.36	0	0	0.72	0	0	0	0	0	5.07	0	1.45	0	1.45	0	0	0	0	1.09	0	1.45	0	0.36	0	0.72
Llama3.1_20	8.42	1.98	8.42	6.93	5.45	5.94	0.5	2.48	0	0	2.48	1.49	0	0	0.99	0	0	0	0.99	0.5	0	0	0	0	0	0.5	0	5.45	0	1.49	0	0.5	0	0	3.47	0	0	0.99	0	0	0	0	1.49	0	0	0.5	0	0	1.49
Llama3.1_21	0	4.57	3.05	10.15	5.08	0.51	5.08	0	0	0	0	0	0	0	8.63	2.03	0	0	0	0	0.51	0	0	0	0	0	0	0	0	9.14	0	0	6.09	0	0	0	0	0	0	0	0	0	0	0	0.51	0	0	0	0
Llama3.1_22	0	14.84	5.49	3.3	5.49	2.2	9.89	0	0	1.65	0	0	6.04	3.85	0	0	0	0	0.55	0.55	0	0	0	0	0	0.55	0	0	0	1.65	0	0.55	0	0	0	2.2	0	0	0	0	0	0	0.55	0	0.55	0	0	0	0
Llama3.1_23	0	5.13	10.77	1.03	0.51	0	4.62	5.64	0	4.62	0	10.26	1.54	0	0	3.08	0	0	0	0.51	0	0.51	0	0	0	0	3.08	0	4.62	0.51	0	0	0.51	0	0	0	0	0	0	0	0	0	1.03	0	0.51	0	0	0	0.51
Llama3.1_24	4.08	0	1.53	0.51	0.51	3.57	9.18	0	0	3.57	0.51	0	0	0.51	9.18	5.61	8.16	0	8.67	0.51	0	0	0	0	9.69	2.55	0	0	0	0	0	0	5.1	0	0	0	0	0	0	0	0	0	0	0	0.51	0	0	0	0
Llama3.1_25	0	14.84	5.49	3.3	5.49	2.2	9.89	0	0	1.65	0	0	6.04	3.85	0	0	0	0	0.55	0.55	0	0	0	0	0	0.55	0	0	0	1.65	0	0.55	0	0	0	2.2	0	0	0	0	0	0	0.55	0	0.55	0	0	0	0
Llama3.1_26	0	10.56	5.59	2.48	0.62	5.59	5.59	0	0	1.86	0.62	0	0.62	3.11	10.56	0	0	0.62	3.73	0.62	0	0	0	0	7.45	0.62	0	0	0	0.62	1.24	0	1.24	0	4.35	0.62	0	0	0	0	0	0	1.24	0	0.62	0	0	0	0
Llama3.1_27	8.82	4.41	6.37	3.43	0	3.43	2.94	0.98	5.88	2.45	0	0	3.92	1.47	8.82	0	0	0	1.96	0	0	0	0	0	0	0	0	4.41	0	0	0	0.49	0.49	0	0	0.98	0	0	0.49	0	3.92	0	0.49	2.94	0	0.49	1.96	0	0.98
Llama3.1_28	1.36	11.82	8.18	2.27	0	6.36	0	0.91	0	3.18	0	0.45	2.73	0.45	0	0	0	1.36	0.45	0	0	0	0	0	5.91	0	0	5.91	0	0.45	10.45	0	0	0	0	7.27	4.55	0	0	0	0	0	0	0	0.45	0	0	0	0
Llama3.1_29	2.38	2.38	13.1	9.92	0.79	2.78	1.19	0.4	0	0.4	0	0.4	1.59	0.4	0.4	0	13.1	0	0.79	1.19	0	0.4	0	0	3.97	1.59	0	0	0	0	2.38	0	1.98	0	0	0	0	0	0	0.79	0	0	0	0	0	0	0	0	0.4
Llama3.1_3	3.83	7.1	4.37	3.28	1.09	6.56	2.73	2.73	0.55	0.55	2.19	0	0	1.09	0.55	6.56	0.55	0	3.28	0	0	0	2.19	1.64	0	0	0	0	0	0	0	0	0	0	6.56	0	0	2.73	0.55	0	0	0	4.37	0	0	0	1.09	0	0.55
Llama3.1_30	0.87	3.48	10	4.35	1.3	3.48	1.3	4.35	0.87	1.74	0	0.87	0.43	0	0.43	0	9.57	0.43	0.87	0.43	0	0	0	1.3	7.39	0.87	1.3	0.43	0	3.04	0.43	0.43	0.87	0	0	0	0	0.43	0	0	1.3	0	3.48	3.04	0	0	0.43	0	0.43
Llama3.1_31	7.11	12.13	1.67	2.51	0.42	0.84	0	0	0.42	6.28	0	0	8.79	0	0	0	0	0	0	0	0	2.09	0	2.09	0	0	0.42	2.51	1.26	0	4.6	0	0	0	0	0	0	0	0	0	7.53	0	0	0	0	0	0	0.84	0
Llama3.1_32	0	1.33	6	5.33	0	3.33	2	6.67	3.33	3.33	0	0	2	0	0	0	0	0	0	3.33	0	0	0	0	2	0.67	0	0	0	0	0	1.33	0	0	0	0	0	0	0.67	1.33	1.33	0	3.33	1.33	2	0	0	0	0
Llama3.1_33	1.26	1.26	12.61	3.78	1.68	5.46	1.26	3.78	4.2	0	0	0	0	3.78	0	0	0	0.84	7.14	0	2.94	0	0	0	0	0	0	0	0	0	0	0.84	0	0	0	6.3	0	0	0	0	0	0	0.84	4.2	0.42	0	0	0	2.94
Llama3.1_34	8.66	4.72	1.18	4.33	0.39	5.12	4.72	0.39	0.39	1.97	0	0	3.15	0.39	6.3	0.39	0.79	0	3.54	1.97	0	0	0.39	1.18	0	1.18	0	0.39	0.39	0	2.36	0	1.18	0.39	1.97	0	0	0	0.39	1.18	2.76	0	0	0	2.36	0	1.57	0	0
Llama3.1_35	0	2.07	4.14	2.76	0.69	1.38	2.07	6.21	0.69	0	0	1.38	0	0	2.07	0	0	3.45	0	0	2.07	1.38	0	1.38	0	0	0	0	0.69	0	0	0.69	0.69	0.69	0	1.38	0	0	0	0	4.83	0	0	0	1.38	0	2.07	0.69	1.38
Llama3.1_36	4	8	2.29	2.86	2.86	4	7.43	1.14	2.29	0	0	0	0	4.57	2.86	2.86	0	0	1.71	0	0	0	1.14	0	1.71	0	0	0.57	0	0	0	0	0	0.57	0	0	0	0.57	1.14	0	1.14	0	0	2.29	0.57	0	0	0	0
Llama3.1_37	2.1	8.74	10.14	7.34	2.45	0	0.35	1.4	0	1.75	0	0	1.75	0	4.2	0	0	4.55	6.99	0.7	0	0	2.8	0	0	0	0.7	0.7	0	2.8	0	1.4	0.7	0.35	0	1.05	0	0	0	0	0	0	3.15	0	0.35	0	0	0	0.7
Llama3.1_38	0.92	18.96	9.79	14.07	0.61	4.59	1.22	0.31	0	1.83	1.53	0	5.2	0.92	4.89	0	0.31	0	11.31	0.92	0	0	0	0	0	0	0	0	0	0	0	0	1.22	0.31	0	0	0	0	0.61	3.36	0	0	0	0	0.61	0	0	0	0.31
Llama3.1_39	3.48	5.97	1	7.46	1.49	4.48	1.49	1	0	0.5	0.5	0	3.98	2.99	1.49	3.98	1	1	0.5	0	2.49	0	0.5	0	1.49	0.5	0	0	0	9.95	0	0	0	1	0	1.99	0	0.5	0	4.48	0	0	1	0	0	0	1.49	0	1.49
Llama3.1_4	0.66	6.89	8.52	6.23	2.62	2.3	5.25	3.61	0.66	3.61	0	0	3.28	2.3	4.92	0	0	0	0	2.62	0	0	0	0	0.33	0	0	0	0.98	2.3	0	0.66	0.33	0.33	0.66	0	0	0.33	0	0	0	0	0.66	0	1.31	0	1.31	0	1.31
Llama3.1_40	1.76	2.94	12.35	4.71	0	1.76	0.59	0	0	2.35	0	0	0	0	4.12	1.76	0	2.35	0	0	0	0	0	0	1.18	0	0	1.18	0	1.18	1.18	0	0.59	1.18	0	0	0	0.59	0.59	1.18	0.59	0	0.59	1.76	2.35	3.53	0	0	1.18
Llama3.1_41	5.21	2.37	19.43	1.9	1.9	3.79	7.11	0.95	1.9	0.47	0	0.95	6.16	0	0	0	0	2.84	0	0	0	1.9	0	5.21	0.47	0	0	0	0	0	0	0	0	0	0	0	0	0	0	1.42	3.79	0	0	0	0.95	0.95	0	0	0.47
Llama3.1_42	2.83	4.45	6.48	3.64	4.05	3.24	3.64	0.81	0	0	0	0	0.4	1.62	1.62	1.62	0	2.43	1.21	2.02	0	0.81	0	0	0	0.4	0	2.02	0	0	0	0	0	0	0.81	0	0	0.81	0	0.4	0	0	0	1.62	0	0	3.24	0	0.81
Llama3.1_43	0.79	1.58	10.67	1.58	1.19	1.98	1.98	3.16	0.4	3.16	0	0	1.58	3.16	2.37	3.95	9.49	0	0	0.4	0	0	0	0.79	1.19	0	0	0	0	0	0	0	0.79	0	1.58	0	0	1.58	0	0	0	0	0.79	0	0	2.37	0	0	0.79
Llama3.1_44	3.23	0	1.84	6.45	0	2.76	3.69	2.3	4.61	0.46	0	9.68	0	1.84	7.37	0	0	0	0	0.46	0	0	0.92	0	0	1.38	3.23	1.84	0.46	0	0	0	0	0	0	0	0	0.46	0	0	0	0	0	1.38	0	0.46	0	0.46	2.3
Llama3.1_45	2.12	4.23	0	11.64	1.59	2.65	0.53	3.17	1.59	4.23	0.53	1.06	1.59	1.06	0	0	0.53	0	0	0.53	0.53	0	0	0	0	0	0	0	0	0.53	0	0	1.59	0	1.59	0	0	0	0.53	0	0	0	2.12	0.53	1.06	0.53	0	1.06	0
Llama3.1_46	4.13	8.72	2.29	1.38	0.46	1.38	4.13	0.46	4.59	0.46	0	1.38	0	0	1.83	13.3	0	0.92	3.21	1.83	0	0.46	0	0	0	0.46	0	0	0	0.46	0	0	0.46	2.75	0	0.92	0	0	0.46	3.21	0.46	0	8.26	0.46	1.83	0	4.59	0	0.46
Llama3.1_47	3.16	5.93	1.58	2.37	0.4	1.98	3.95	1.58	1.58	2.77	0	3.95	5.93	0.79	1.98	0.4	1.58	3.16	2.37	0.4	0	0.79	0	0.4	0	0.4	0	0	0	0.79	0	0.79	0.79	0.4	0.4	0.79	0	0.79	0.79	0	0.79	0	0.79	0.79	0	1.58	0	0	2.77
Llama3.1_48	1.8	4.05	5.41	1.8	1.35	3.15	4.95	2.7	1.8	1.35	0	4.5	3.15	0	4.5	9.91	0	0	0	1.8	0	0.45	0	0	2.25	0.9	0	0.9	0.9	0	0	0	0	0	0.45	0	0.45	0	0	1.8	0	0	2.25	0	0.45	0.45	3.6	0	0.9
Llama3.1_49	0	4.87	1.33	1.33	2.65	0	5.75	0	3.1	0	0	0.88	0.88	3.98	0	2.65	0	0	3.54	3.1	0	0	3.1	0	0	0	0.44	0	0	0	0	0	12.39	1.33	0	0	0	6.64	1.33	0	0	0	0	0	0	0	0	0	4.87
Llama3.1_5	2.67	5.35	2.67	6.42	0.53	2.14	3.21	1.07	1.6	2.14	0	1.07	1.07	3.21	3.21	0	0	0	0	1.6	0.53	0	0	0	4.28	0	0	2.67	0.53	0	0	0	1.07	1.07	0	0	0	1.07	0.53	1.07	0	0	1.07	0.53	1.6	0.53	0	0.53	0
Llama3.1_50	2.87	7.18	1.91	6.7	1.44	0.96	2.39	0	7.18	0.96	0	0	3.35	2.39	0.48	0	0	0	5.26	3.83	0	0.96	0.48	0	4.31	0.96	0	0	2.87	2.39	0	0	0	0.48	0	0	0	0.96	0	0	0	0	0.48	1.44	0.48	0	1.91	0	1.91
Llama3.1_6	5.66	7.08	10.38	5.66	0.47	4.25	5.19	0	0	0	0	0.94	10.38	0	2.36	0	0.47	0	0	0	0	0	0.47	0	0	3.3	0	0.94	0	2.36	0.47	0.94	0	0.47	0	0	0	0	0.47	3.77	0	0	0	0	0.47	0.94	1.42	0.47	0
Llama3.1_7	20.99	5.34	0.38	11.83	0.38	2.29	0.76	1.91	0	0	0	0	7.63	0	0.38	0.38	0	0.76	3.44	0	0.38	0.76	0	0	0	0	0	1.15	0.76	0	0	0	0.38	0.38	0.76	1.15	0	0	1.53	2.67	0	0	0	1.53	0	0	0	0.38	1.15
Llama3.1_8	0.63	5.7	0.63	1.9	3.8	6.96	5.7	0	0.63	0.63	0	2.53	0	0.63	0	0	0	0	1.27	1.9	0	0	0	0	1.9	0.63	0	0.63	0	0.63	0	0	0.63	1.9	1.9	1.27	0	0	0.63	0	1.27	0	0	0	0	0	0	0	5.7
Llama3.1_9	4.41	6.61	0.44	5.73	1.32	8.37	1.32	0.44	0	0	0	11.89	0.44	1.32	5.73	0	0	1.76	4.41	1.32	0.44	0	0	2.64	4.41	0	0	0	0	0	0	2.2	0.88	0.88	6.61	0	0	0	0.88	0.44	0	0	0	0	1.32	0	0	0	0
MS_Copilot_1	3.69	3.23	0.92	2.3	1.84	1.38	0.46	5.53	2.3	2.76	4.15	2.76	1.38	0.46	0.92	5.07	0.46	1.84	0.92	0	0.46	1.38	0.92	0	0.92	0.46	0	0	2.3	0.92	0.46	1.38	0	0.46	0.46	0	2.3	0	0.46	0.46	0.46	0	0	0	0	0	0.92	0.92	0
MS_Copilot_10	2.94	1.76	1.18	1.76	2.35	0.59	1.18	3.53	1.76	0.59	2.94	0	1.18	1.76	1.76	0	0.59	0	0	0.59	3.53	0.59	0	1.18	0	1.18	1.76	0.59	0.59	0.59	0.59	1.18	0	0.59	0	0	0.59	0	1.18	0.59	0	0	0	0	0.59	0.59	0	0.59	0
MS_Copilot_11	2.2	3.85	3.3	3.3	1.65	1.65	2.2	1.1	2.2	3.3	2.75	1.1	1.1	0.55	0	0	2.2	1.65	2.2	0.55	0.55	1.1	1.65	0.55	0	1.1	2.2	1.65	0.55	0.55	0.55	1.65	1.1	1.1	0	0	2.2	1.1	0.55	0.55	0.55	0	0	0	0	0.55	0.55	0	0
MS_Copilot_12	3.94	2.96	0.99	1.48	1.97	1.97	0.99	3.94	0.99	1.97	0.49	0.99	0.99	0.99	1.97	0.49	0	3.45	0.49	0.49	0.49	1.97	0.49	0.49	0.99	0.99	0	0.99	0.99	1.48	0.49	0.99	0	0.49	0	0.99	0.99	0	0	0.49	0.49	0.49	0	0.49	0.49	0	0	0.99	0
MS_Copilot_13	5.58	2.03	1.52	2.54	2.54	3.55	1.52	4.06	1.02	2.03	1.52	0	2.54	1.02	1.02	0	1.02	2.54	0.51	2.03	0.51	0.51	1.02	0.51	0	0.51	0	1.02	0.51	2.54	0	0	0	0.51	1.02	2.03	1.52	0	0.51	0	0.51	1.02	0	0	0.51	0.51	0	0.51	0
MS_Copilot_14	4.95	3.85	2.2	3.85	2.75	2.75	1.65	1.65	1.65	2.75	0.55	1.1	2.2	1.1	2.2	1.1	2.2	0.55	1.1	0.55	0	2.2	0.55	0	0	1.1	0.55	0.55	0	1.65	0	0.55	0.55	1.65	0.55	1.65	0.55	0.55	0	0.55	2.2	0	0	1.65	0.55	0	2.2	0	0
MS_Copilot_15	5.52	3.87	3.87	1.1	1.1	1.66	2.21	3.31	1.66	3.31	2.76	0	1.66	1.66	1.66	0	0	0.55	0	0	0.55	2.76	1.1	1.1	0	1.1	1.1	0.55	1.1	0.55	0.55	0	0.55	0	0.55	0.55	1.66	0	0	0.55	1.1	0	0	0	0.55	0	0.55	0.55	0.55
MS_Copilot_16	3.88	3.88	6.31	3.4	0	3.4	1.94	4.85	1.94	1.94	2.91	0.49	1.94	2.43	1.94	0	0.97	0.97	0.49	0.97	0.97	0.97	0	1.46	0.49	0.97	0	1.46	0.49	0	0.49	0.97	0.49	0	0	0	0.49	0.49	0.49	1.94	0	0	0	0.49	0.49	0	0.49	0	0
MS_Copilot_17	4.02	4.02	0.89	3.12	1.79	2.23	1.79	2.23	2.23	2.23	2.23	0.89	1.79	0	3.57	4.02	1.34	0.45	2.68	0.45	0.89	0.45	0.89	0	0.45	0.45	0.45	0.89	1.34	0.89	0.89	0.45	0	0	0.45	0.45	0.89	0.89	0.45	0.89	0	0.45	0	0.45	0.45	0	0	1.34	0
MS_Copilot_18	6.59	3.85	0.55	3.85	1.65	3.3	2.75	3.3	0.55	3.3	2.75	0	2.2	0.55	0.55	0	2.2	0	0	0	0	0.55	0	1.1	0.55	1.1	0	1.1	0	0	0	0.55	0.55	1.65	1.1	0	1.1	0	2.2	0	1.1	1.1	0.55	1.1	0	0	0.55	0.55	0
MS_Copilot_19	4.06	2.54	5.08	3.55	2.03	2.54	1.52	4.06	1.52	2.54	2.54	0.51	2.54	0.51	0.51	1.02	0.51	1.02	1.52	1.02	1.02	1.02	0	1.52	0	2.03	0	0	1.02	3.55	1.02	0	0	0.51	0	0.51	1.02	0	0	0	1.02	0.51	0	0	0.51	0	1.02	0	0.51
MS_Copilot_2	3.83	1.44	3.83	1.91	0.48	4.31	1.91	2.39	1.44	1.91	3.83	1.91	1.44	1.91	1.91	1.44	0	0.48	1.44	0	0	0.96	0.96	1.91	2.39	0.48	0.48	0.48	1.44	1.44	0.96	0	0	0.48	0.96	0.48	0.48	0.96	0.48	0.48	0.48	0	0.48	0.96	0	0	1.44	0.96	0
MS_Copilot_20	3.92	4.41	3.43	3.92	2.45	2.45	2.45	2.45	0.49	3.43	2.45	0.49	2.94	0.49	1.96	0.49	1.47	0.98	0.98	0.98	1.96	0.49	0.98	0.98	0	0.98	0.98	1.47	0.98	2.45	1.47	0.98	0	0.49	0	0.49	0.49	0.49	0.49	0.98	0	0	0	0	0.49	0.49	0.49	0	0.49
MS_Copilot_21	5.35	3.74	1.07	2.14	4.81	2.14	1.6	2.14	3.74	2.67	0	3.21	2.67	0.53	1.07	1.6	0	1.6	0	0	0.53	2.14	0.53	0	0.53	0.53	0	0.53	1.6	0.53	1.6	0	0.53	0.53	0	1.07	1.07	0	0.53	1.07	1.6	0.53	0	0.53	0.53	0	1.6	0	0.53
MS_Copilot_22	3.08	1.54	3.08	3.08	1.03	3.08	4.1	4.1	3.08	1.03	2.05	3.08	1.54	1.03	1.03	0	1.03	1.54	2.56	0.51	1.54	1.03	0.51	1.54	0	0.51	1.03	0.51	0.51	0	0	0	0.51	0	0	0.51	0.51	0	1.54	0	0	0	0	0	0	0	0	0.51	0
MS_Copilot_23	5.41	2.7	3.24	2.7	1.62	2.16	3.24	2.16	3.24	1.62	0.54	2.16	2.7	0.54	1.08	1.08	1.08	0.54	1.62	1.62	0	1.08	0.54	0.54	1.62	1.62	2.16	1.62	1.62	1.62	0.54	1.08	0	0.54	0.54	0	0.54	1.08	0	0	0.54	0	0	0	0.54	1.08	0.54	0	0
MS_Copilot_24	4.52	3.39	1.13	2.26	0.56	2.82	2.26	2.26	1.69	3.95	1.13	1.13	3.95	0.56	3.39	1.69	0.56	0	0.56	0.56	0.56	1.13	0.56	1.13	2.26	1.69	0.56	1.13	0.56	0	1.13	0	0	0.56	0.56	1.13	0.56	0	0.56	2.26	0.56	0	0	0	0.56	0.56	1.13	0	0
MS_Copilot_25	4.89	2.72	3.26	4.89	3.26	3.26	2.72	1.63	1.09	1.63	3.26	3.26	0	2.17	1.09	0	1.09	1.09	0	0	0.54	1.09	1.09	0	1.09	1.09	0.54	0.54	0	1.09	0.54	0.54	0.54	0.54	0	0	0	0	1.63	0.54	0.54	1.63	0	1.09	0.54	0.54	0	0	0
MS_Copilot_26	3.37	3.93	2.25	3.93	1.12	2.81	2.25	2.81	1.12	2.81	2.81	1.69	1.69	0	2.25	1.12	0.56	0.56	1.12	0.56	0.56	0.56	0.56	1.12	0	1.12	1.12	0	1.12	1.12	1.12	0	0.56	0.56	0	0	0	0.56	0.56	1.12	0	1.12	0	0.56	0.56	0	0.56	0	0
MS_Copilot_27	2.86	3.43	6.86	3.43	4.57	1.71	4	2.86	0	2.29	2.29	0.57	1.14	1.14	0	0.57	1.14	1.14	1.14	0	0.57	0.57	0	0.57	1.14	0.57	0.57	0	0	1.14	1.71	0	0.57	1.14	0	0	0.57	0.57	1.71	1.71	1.14	0	0	1.14	0	0	0.57	0.57	0
MS_Copilot_28	3.95	3.39	2.82	5.08	1.13	2.26	1.69	2.26	1.13	1.69	2.26	1.13	2.82	0.56	1.13	0.56	1.13	0	1.69	2.26	0.56	0	0.56	0.56	0	0.56	1.13	1.13	0.56	1.13	1.69	0	0	0.56	0.56	0	0.56	0	0	0.56	0	1.13	0	0	0.56	0	0.56	0.56	0
MS_Copilot_29	6.6	1.02	4.57	4.06	2.54	2.54	1.02	0.51	0.51	3.05	1.52	0.51	3.55	0.51	1.02	0.51	4.06	0	0	1.52	0	0.51	0.51	0	1.02	0.51	0.51	0.51	1.02	0	0.51	1.52	0	0.51	0.51	0.51	0	0	0.51	0	0	1.52	0	0.51	0	1.02	0.51	0.51	0.51
MS_Copilot_3	3.4	1.94	3.88	2.91	1.94	2.43	0.97	1.94	4.37	1.94	4.37	0.97	1.46	2.91	1.46	0.49	0.97	0.97	1.46	1.46	0.97	1.46	2.43	1.94	0.49	0.49	1.94	0.49	1.46	0	0.49	0	0	0.49	0	0.97	0.49	0.49	0.49	0.49	0	0	0.49	0.97	0	0	0.49	0.97	0
MS_Copilot_30	4.09	3.64	5.45	3.18	1.36	1.82	3.64	1.82	1.82	3.18	2.73	0	0.91	1.82	0.45	0.45	4.09	0.45	1.36	0.91	0.45	0	0.91	0.91	0	0.91	0.45	0.45	0	1.36	0.91	1.36	0	1.82	0	0.45	0	0.91	2.27	0.45	0.45	0.45	0	0	0.45	0	0	0.45	0.45
MS_Copilot_31	2.88	2.4	3.85	3.37	1.92	1.44	2.88	1.44	1.92	1.92	0.48	1.44	0.96	1.44	0	0.96	0	0	0	1.44	0.48	0	1.44	0	0.48	0	0.96	0	2.88	0	2.88	0.48	0	0	0	0	0.48	0.48	0.48	0.48	0	0.48	0.96	0.48	0	0.48	0	1.44	0
MS_Copilot_32	3.12	0	1.88	4.38	2.5	4.38	0.62	3.75	1.25	1.88	2.5	1.25	1.25	0.62	0.62	2.5	1.25	0.62	0	0	1.25	0.62	0	0	0.62	0.62	0	0	1.25	1.25	0.62	0.62	0	0	0.62	0	0.62	0	0.62	0.62	0	0.62	0	0	0.62	0	0	0.62	0
MS_Copilot_33	4.29	1.72	0.43	3	2.58	0.86	0.43	0.43	3	1.29	3.43	0.86	2.58	1.72	1.72	3	1.72	0	0	0.86	0.86	0.86	0.86	1.29	0	1.72	0.86	0.86	0.86	1.29	1.29	0.43	0.43	0	0	0	0.43	0.43	0.43	0.86	0.86	1.72	0	0	0.43	0.43	1.29	0.43	0.43
MS_Copilot_34	3.48	4.48	1.99	1	1	1.99	2.99	4.98	1	3.98	2.49	0.5	0.5	1.49	1.49	1.49	0	1.49	1.49	1.99	1	1.99	0.5	0.5	0	0.5	0.5	0.5	1.49	0	2.99	0	0.5	1	0	1	1	0	1	0.5	0	0.5	0	0	0.5	0	0	1	0
MS_Copilot_35	4.69	4.17	1.56	1.56	2.6	0.52	3.12	2.08	3.12	2.6	0.52	0	1.56	1.04	0	0.52	1.56	4.17	1.04	1.04	1.56	1.56	0.52	1.04	0	1.04	0.52	0	1.04	1.04	0.52	0.52	1.04	0	0	2.08	1.04	0.52	0	2.08	3.12	0	0	1.04	0.52	0.52	0	1.04	0
MS_Copilot_36	5.03	1.89	3.14	3.14	1.26	2.52	1.26	1.89	2.52	1.89	1.26	0	1.26	0.63	0.63	1.26	1.26	1.26	0	1.26	0	0.63	1.26	0.63	0.63	1.89	1.26	1.26	1.26	1.89	1.26	0.63	1.26	1.89	1.26	0.63	0	0	0	0.63	0.63	0	0	0.63	0.63	0.63	0.63	0.63	0
MS_Copilot_37	3.65	2.6	3.12	3.65	5.21	1.04	0.52	3.12	2.08	2.6	1.56	0	0.52	0.52	1.04	0	1.04	3.65	2.08	0.52	1.04	1.56	0	1.56	1.56	0.52	1.56	1.04	2.6	0.52	0.52	1.04	0	1.56	0	0.52	0	0.52	0.52	0	0	0	0.52	0	0	0	0.52	0.52	0
MS_Copilot_38	3.45	1.72	5.17	2.87	2.87	1.15	1.72	6.9	4.02	3.45	2.87	0.57	1.72	1.15	1.15	0.57	0.57	0.57	0.57	0.57	0	1.15	0	1.72	1.15	1.72	0.57	0	0.57	0	0.57	0	0.57	0.57	0	0.57	0.57	0	0	0.57	0	1.15	0	0	0.57	0	0	0.57	0
MS_Copilot_39	5.94	1.37	4.57	1.83	2.28	2.74	1.83	2.74	2.74	2.28	0.91	0	2.74	0.91	1.37	3.2	0.46	0	1.37	0.91	0	1.37	0.91	0.91	2.74	0.91	0.46	0.46	0.91	0.46	0	0.46	1.37	0.91	0.91	0.91	0	1.37	0.46	0	0	0	0	0	0.46	0.91	0.91	0.91	0
MS_Copilot_4	4.52	2.51	2.01	3.02	0	1.01	3.02	3.52	2.01	4.02	4.02	0.5	3.02	2.01	1.01	1.51	1.01	0	1.01	0.5	0	0.5	1.51	0	0	1.01	1.51	2.51	1.51	0	1.01	1.01	0.5	0.5	0.5	0.5	0.5	0.5	0	0	1.01	1.01	0	1.01	0.5	0.5	0.5	0	0
MS_Copilot_40	6.82	4.55	2.84	4.55	3.98	3.41	2.27	1.7	2.27	2.27	0.57	0.57	2.27	0.57	1.14	0.57	1.14	2.84	0.57	0.57	1.7	1.14	0.57	2.27	0.57	0.57	0.57	1.14	0	0	0.57	0.57	1.14	0.57	0.57	0	0.57	0.57	0.57	1.7	1.14	0.57	0	0.57	0	0.57	0	0.57	0
MS_Copilot_41	2.45	3.43	3.92	2.45	1.96	0.98	3.92	2.94	0.98	1.47	0.49	2.45	1.47	0.49	3.43	0.49	1.47	0	0.49	1.47	0	0.49	0.49	0.98	0.49	0.49	0.98	0.98	0.98	0.98	0.49	0.98	0.98	0	0	0.98	0.49	0	0	0	1.96	0	0	0	0	0.49	0	0.98	0.49
MS_Copilot_42	2.76	1.38	5.52	2.76	3.45	1.38	1.38	3.45	0	2.07	0	0.69	1.38	1.38	2.76	1.38	2.76	2.07	0	0	0	1.38	0.69	0.69	1.38	0	1.38	4.14	0.69	0	0	0.69	0.69	0.69	0	0	0.69	0	0	0	0	0	0	0	0.69	0	0	0.69	0.69
MS_Copilot_43	2.13	4.26	4.79	3.72	1.6	1.06	2.13	4.26	0	2.13	1.6	1.06	1.6	0.53	1.06	1.6	1.06	0	0.53	2.66	0.53	1.06	0.53	0.53	0.53	0.53	0	0.53	0.53	0.53	0	1.06	1.06	2.66	0	0.53	0.53	0	1.06	0	0.53	0.53	0	0	1.06	1.06	0	0.53	0.53
MS_Copilot_44	4.35	0	2.48	4.35	2.48	1.86	0	2.48	4.35	1.24	1.86	2.48	0	0.62	0.62	1.24	0	0	0	0	0.62	0.62	0	1.86	1.24	1.24	0.62	0.62	1.24	0.62	0.62	0.62	0	1.24	0	0	0.62	0.62	0	0	0	1.24	0	0.62	0.62	0.62	0	0.62	0
MS_Copilot_45	3.31	1.1	2.21	1.66	1.66	3.31	1.1	4.97	1.1	2.76	2.76	0	1.1	1.1	0	1.1	0.55	0	0.55	1.1	0.55	0	0.55	0	0	1.66	0	0	1.1	0	0	0.55	0	0.55	0.55	0	0	0.55	0.55	0	0.55	1.1	0	0	0.55	0.55	0.55	1.1	0
MS_Copilot_46	2.53	2.53	3.8	3.16	1.9	3.16	1.9	0.63	3.16	0	1.27	2.53	0	1.27	0.63	1.27	1.9	0	0	0.63	0.63	1.27	1.27	1.27	1.9	0	1.9	2.53	0	0	0	1.9	0.63	0.63	0	0.63	0.63	0.63	0	0	1.27	1.27	0	0	0	1.27	0	1.27	0
MS_Copilot_47	3.26	2.72	3.26	1.63	4.89	1.63	1.63	2.72	1.63	2.72	2.17	1.09	2.72	1.09	1.09	0.54	1.63	0.54	1.63	0	0	0.54	0	0.54	0.54	1.63	0	0.54	1.09	0.54	0	0	0	0	0	0.54	0.54	0	0.54	0.54	1.09	0	0	1.09	0	0	0.54	0.54	0
MS_Copilot_48	1.67	2.22	1.67	1.67	2.78	2.78	1.67	3.33	0.56	1.67	2.78	1.11	0	1.11	0	0	3.33	1.11	0.56	1.11	0.56	1.11	1.11	1.11	2.22	1.11	1.11	0	0.56	1.11	0.56	0	0	1.11	1.11	0	0	0.56	1.11	0	0.56	1.67	0.56	0.56	0	1.67	1.11	0	0.56
MS_Copilot_49	4.79	1.37	4.11	2.05	3.42	0.68	2.05	5.48	2.05	3.42	1.37	0.68	0.68	0.68	0	0.68	0	0.68	0.68	0.68	1.37	2.05	1.37	2.05	1.37	0.68	2.05	0.68	1.37	0.68	1.37	0.68	0.68	1.37	0.68	0	0	0.68	0	1.37	0	0	0	0	0	0.68	0	0.68	0
MS_Copilot_5	3.96	2.97	1.98	1.49	0.5	1.49	2.48	0.99	2.48	2.97	2.48	1.49	2.48	1.98	1.49	0.99	0	0.99	0.5	0.99	0	0.5	1.49	0.5	0.99	1.49	0.5	0.5	0.99	1.49	0	0.5	0.99	0.5	0	0.5	0.5	0	0.5	0.5	0.5	0.5	0	0	0	0.5	2.48	0.5	0
MS_Copilot_50	2.84	2.84	2.27	2.84	0.57	0.57	2.84	2.84	2.84	3.98	3.98	1.7	2.27	0	0.57	1.14	0.57	0.57	1.14	1.14	0	0.57	1.7	0.57	1.7	0.57	1.14	0	1.7	0.57	1.7	0.57	1.7	0	0	0.57	1.14	0	0	0	0	1.14	0	0	0	1.14	0	0.57	1.14
MS_Copilot_6	4.63	3.7	4.17	2.31	3.7	1.85	1.85	0.93	0.93	1.85	0.46	2.31	0.93	0.93	1.85	0	0.93	0.46	0.46	0.46	0.93	1.85	1.85	0	0.93	0.46	0.46	1.39	0	0.93	0.93	0.93	0.46	0.46	0	0.93	1.39	0	0	0	0.46	0	0	0.93	0.46	0.46	0.46	0.46	0
MS_Copilot_7	2.71	1.81	1.81	2.26	2.71	2.71	3.17	1.36	2.71	1.36	3.62	0	0.45	2.71	0.9	0	0.45	0	0.45	0.45	0.45	3.62	0.9	0	0.45	1.36	0.45	0.9	0.45	1.36	0	0	0	0.45	1.36	0.45	1.81	0.9	0.45	0.45	2.71	0.45	0	0.45	0.45	0.9	0.45	0	0.45
MS_Copilot_8	3.57	4.59	6.12	2.04	1.53	1.02	2.55	3.06	1.53	2.04	1.02	2.04	2.55	1.53	1.02	1.02	1.02	1.02	2.04	1.53	1.53	1.53	0.51	1.53	0.51	1.53	0	0.51	1.02	0.51	0	0	0	1.02	0	0.51	0.51	0	1.02	0	0	0.51	0	0	0	0	1.02	0.51	0
MS_Copilot_9	3.19	2.13	2.66	4.26	1.6	1.06	2.13	4.26	3.19	2.13	3.72	3.72	0	0	0	0.53	0.53	0.53	1.06	1.06	1.06	0.53	0.53	0.53	0	0.53	1.06	1.06	1.06	0.53	0.53	0.53	1.6	0.53	0.53	0.53	0.53	0	0	0	1.6	1.6	0	0	0.53	0.53	0.53	0	0.53
Perplexity_1	1.43	4.53	2.63	2.15	1.91	0.95	1.19	2.86	3.82	3.34	1.19	0.72	1.19	2.39	1.43	0.72	0	2.86	3.34	0.24	0.24	0.24	1.19	0.95	0.48	0	1.43	0.72	1.19	0.95	0.48	0.48	0.48	0.48	0.95	0	0	0.24	0.72	0.24	0.24	0	0.95	0.48	0	0.48	0.48	0	0
Perplexity_10	2.61	0.87	2.17	0.43	2.61	1.74	1.3	3.04	1.3	1.3	1.3	1.74	0.87	0	2.17	1.3	0.43	1.3	0	0	0	0	1.3	0	1.3	1.3	1.3	1.3	1.3	0	0.43	1.3	1.74	0.87	0.43	0.43	0	0	1.3	0.43	0	0.43	1.3	0.43	0.43	0	0.43	0	1.3
Perplexity_11	2.65	1.89	2.27	1.52	1.89	2.27	2.65	1.89	1.52	4.17	1.52	0	3.03	0.76	0	0.76	0.76	0.76	0.76	3.03	0.76	0.76	3.41	1.14	0	0.76	1.52	0.38	0.76	0.76	1.52	0.76	1.14	0.38	1.14	2.27	0.76	0.76	0	0	0	0	1.89	0	0	0	0.76	0.76	0.76
Perplexity_12	1.75	5.26	1.75	3.07	3.51	1.75	1.75	3.51	0.44	3.51	2.19	1.75	2.63	2.19	0.44	0.88	0	2.19	1.75	1.32	0	0.44	1.75	0.44	1.75	0	0.44	0	1.75	1.75	0	0.88	1.32	0	1.32	0	0.88	0	0	0.44	1.32	0.44	0.88	0	0	0.44	0.44	0.44	0.44
Perplexity_13	3	2	4	3.5	2	4.5	0.5	3	2.5	1.5	1.5	0	2.5	0.5	0	0	0.5	2.5	1.5	1	2	0.5	0	1	0.5	1	1	0.5	1	1	1	0	0.5	0	0.5	0	1	0.5	0	0	0	0	0	0	0.5	0	0.5	0	0
Perplexity_14	4.44	3.7	3.7	2.59	2.96	1.85	1.85	4.07	0.37	2.59	0.74	2.22	1.48	1.85	1.85	1.48	0	1.11	1.85	1.48	1.11	0.37	0.74	0.37	1.11	1.11	1.48	1.11	0.74	2.22	0.37	0.37	1.11	0.74	0.74	0	0.74	0.37	0.74	0	1.48	0	0	0.74	0	1.11	0.37	0.37	0.37
Perplexity_15	4.2	4.2	3.05	3.44	3.44	3.05	1.53	1.15	2.29	2.29	2.29	0	1.53	1.91	1.15	0.38	1.15	0	1.15	1.53	0.76	0.38	1.91	1.15	2.67	0.38	0.38	1.53	0.38	0	0	1.15	1.15	0	1.15	0	0.38	1.15	0	0	0	0	0.76	0.38	0	0	0	0	0
Perplexity_16	2.19	4.38	5.11	1.46	1.82	2.19	0.36	1.46	2.19	1.09	2.55	0.36	1.46	2.19	1.09	1.46	0.36	0	2.19	0	1.82	0.73	1.82	0.36	2.19	0	0	0	0.73	0.36	0	0.36	0.36	0	1.46	0.73	1.46	1.09	0	0.36	0	0	0	0	0.36	0	0	0.36	0
Perplexity_17	1.05	2.81	1.4	2.11	2.81	1.05	1.05	4.91	2.46	1.75	2.81	1.05	0.35	0.7	1.05	1.05	0	0.35	2.11	0	1.75	0	0.35	0	1.75	0	0	1.05	1.4	0.35	0.7	1.4	0	0	0.35	0	1.75	0.7	0	0	0.35	0.7	0	0	0.35	0	0	0	0.35
Perplexity_18	4.19	2.79	1.86	2.33	1.86	2.33	1.4	4.19	1.86	2.33	4.19	2.79	3.26	2.33	0.93	0	0.47	0.47	0.47	1.86	1.4	0	1.4	1.4	3.26	0	0.93	0.93	1.86	0	0	1.4	0	0	0.93	0.47	1.4	0.47	0	0.47	0	0.47	0.47	0	0.47	0	0	0	0
Perplexity_19	5.77	5.77	3.21	6.41	3.85	3.85	1.28	1.92	0	3.21	0.64	1.28	5.77	1.28	0	0.64	0.64	0.64	0.64	0.64	0.64	0	1.28	2.56	0.64	1.28	0	0.64	0.64	0	0	1.92	0	0	1.28	1.28	0.64	0	0	1.28	0.64	0	0	0.64	0.64	0	0	0	0
Perplexity_2	1.61	3.63	3.63	1.61	1.61	0.4	1.61	6.05	4.44	3.23	1.21	1.61	0.4	2.02	1.21	0.4	0	0.81	3.63	0	0	0.4	0.81	0.81	1.21	0	0.81	0	2.42	0	0	0.4	0.81	0	0.4	0	0	0	0	0	0	0	0.81	0	0.4	0.4	0	0	0
Perplexity_20	3.54	7.08	3.98	1.33	1.33	2.65	1.77	0.88	0.88	3.98	2.21	0.88	3.1	0.88	0	0.44	0.44	1.33	2.21	1.77	1.33	0	0.88	0	1.33	1.33	0	0	1.77	0	1.33	0.44	0.88	0	2.65	1.77	0.88	1.77	0	0.44	0	0	0.44	0	0.44	0	0.44	0	0
Perplexity_21	1.89	4.72	3.3	1.89	3.3	2.36	1.89	2.83	1.89	0.47	0.94	0.94	2.83	1.42	0.47	1.42	0.47	1.42	2.36	0.47	0	0.94	0.47	1.42	0.94	0.47	0.94	0.47	1.89	0.94	1.42	0	0.47	0	0.47	0.94	0	0.94	0	0	0.94	0.47	0.47	0.47	0	0	0	0	0.94
Perplexity_22	2.99	2.99	3.42	2.14	2.14	3.42	1.71	2.56	2.56	3.85	2.99	3.42	2.99	0	0	1.28	0	0.43	0.85	0	1.28	1.28	1.28	0.43	1.28	0.43	0	0	0.85	1.71	0.43	0.85	0	0.43	1.28	0.85	0.85	0	0	1.28	0	0.43	0.43	0.43	0	0	0.43	0.43	0
Perplexity_23	2.27	2.65	3.79	1.89	1.89	1.14	1.89	1.89	3.41	2.65	2.27	5.68	1.52	0.76	0.76	1.14	1.52	1.14	0.76	0	0.38	0.76	1.14	0.76	0	0	1.52	0	1.52	0	1.52	1.89	0.76	0.38	0.38	0	1.14	0	0	0	0.76	0	0	0	0.38	1.52	0.38	0	0.38
Perplexity_24	3.41	2.65	3.41	4.55	1.52	2.27	1.52	0.76	1.89	1.52	1.89	0.38	3.03	0.76	0.76	1.89	0.76	0	1.14	1.89	0.38	1.14	1.52	0.76	1.89	0.76	0.76	0.38	1.14	0.38	0	0.76	1.52	0.38	1.52	0	0.76	0	0	0	0.38	0	0	0	0	0	0.38	0	0
Perplexity_25	2.4	6.25	2.4	2.88	2.88	1.92	2.4	1.44	0.96	3.85	1.44	4.33	1.92	1.44	1.44	0	0.96	0.96	1.44	0	0	0	0.48	0	1.92	0.96	0.48	0.48	0.48	1.44	0	0.48	0.48	0.48	0.48	0.48	0	0.48	0.96	0	0	0	0.48	0	0	0	0.96	0.48	0
Perplexity_26	3.63	2.02	3.23	3.63	2.42	2.02	4.44	2.82	0	3.63	1.61	0.81	2.42	0	2.02	0.4	0	0.81	2.02	1.21	0	0.81	1.61	0	2.82	0.81	0.81	0	0.81	0	0.4	2.02	0.81	0	1.61	0.4	0.4	0.4	0	0	0	0	0.81	0	0	0	0	0.81	0
Perplexity_27	6.14	3.07	3.51	1.75	1.32	3.51	2.63	0.88	2.63	3.07	2.19	0.44	3.51	1.75	0.44	0.44	1.32	0.88	1.32	0.88	0.88	0	2.19	0	1.32	0.44	0	0	0.44	0	0.88	0.44	0.44	0.44	1.32	0.88	0.88	0.44	0	1.32	0	0	0.44	0.88	0	1.75	0.44	0	0
Perplexity_28	3.69	1.84	1.38	2.3	3.69	0	1.38	3.69	1.38	0	0.92	0.92	2.3	1.84	0	1.84	0.46	0	0.46	0.92	0.92	0	1.38	0	4.15	0	0.92	0	0	0	0.46	1.38	0.46	0.46	0.92	0	0.46	0.46	0.46	0.46	0	0.46	0.46	0	0	0	0.92	0	0
Perplexity_29	2.96	1.97	5.42	2.46	2.46	1.97	2.46	3.45	2.46	2.46	1.48	0.49	1.97	0.99	0.99	0.49	0.49	1.48	0.99	1.97	0	0.49	0.49	0.49	2.46	0.49	0	0	0.99	1.48	0	0.49	0.99	0	1.48	0	0.99	0	0	0.49	0	0	0.49	0	0	0.49	0.49	0	0
Perplexity_3	1.92	4.81	3.85	2.4	0.48	0.48	2.88	1.44	2.4	6.73	3.37	0.48	5.77	0.48	0.48	1.44	0.48	0.96	0.48	0.96	0.48	0	0.96	0.48	2.4	0.48	0.48	0	0	0.48	0	0.48	0.96	0	0	0.96	1.44	0	0	0	0	0.96	0	0	1.92	0.48	0	0	0
Perplexity_30	2.42	4.55	4.85	2.12	1.52	1.21	3.03	2.73	0.91	3.64	0.91	0.91	3.33	1.82	0.91	0.61	1.82	0.91	1.21	1.82	0	0.91	0.61	1.21	0.61	0.61	0.91	0.3	0.61	0.61	0	0.91	0.3	0	1.21	1.21	1.21	0.3	0.61	0.3	0	0	0.61	0	0	0.61	0.61	0.3	0.3
Perplexity_31	2.26	4.84	5.81	4.52	2.26	1.61	1.29	1.29	0.65	1.94	0.32	1.94	2.58	1.29	0.65	0.97	1.29	0.65	0	0.97	0	0	0.97	1.29	0	0.32	1.94	0.32	0.97	0	2.9	0.32	0.32	0.65	0.97	0.32	0.97	0.65	0	1.94	0	0	1.94	0.32	0.32	0	0	0.32	0
Perplexity_32	2.49	4.48	4.98	1.99	1.49	1.99	4.48	1	1.49	2.49	0.5	1	1.99	1.99	0	0.5	0	1	0.5	0	0	0	0	1	0	0.5	1.49	0	0.5	3.48	0	0.5	0	1	1	0	1.99	0.5	0.5	0	0	0	1	0	0.5	0.5	0	0	0
Perplexity_33	1.49	2.24	7.09	1.87	1.87	2.24	1.87	2.61	2.61	3.36	1.12	1.12	4.1	2.99	0.75	1.12	1.12	0	0	2.24	0.75	0.37	4.48	1.12	0	0	0.37	0.37	0.37	0	1.87	0.37	0	0.75	0.37	1.12	0.37	0	0	0.75	0.37	0.37	0	0.75	0	0	0	0.37	0
Perplexity_34	2.82	4.84	3.23	2.42	2.82	0.81	1.21	2.02	1.21	3.23	3.23	0.4	2.02	0.81	0.4	0.4	0.4	1.21	1.61	1.61	0.81	0	1.61	0.4	0.4	0.81	0.4	0	1.21	0.4	3.63	0.81	0	0.4	1.21	0.4	0	2.02	0	0.4	0	0	2.42	0	0.4	0	0	1.21	0
Perplexity_35	4.31	5.54	4	2.15	1.54	2.46	2.77	2.15	1.23	3.08	2.15	0.31	3.08	0.62	0.62	0	0.62	1.23	0.62	1.23	0.31	0.31	1.23	0.31	2.46	0	0.62	0.92	0.31	1.23	0.92	0.92	0	0.62	1.23	0.92	0.62	0.31	0	0.62	1.23	0	0	0.31	0.62	0.92	0.92	0	0.31
Perplexity_36	4.04	3.37	1.35	3.7	2.69	1.35	5.05	1.68	1.68	2.02	2.02	0.34	2.36	2.02	2.36	1.68	0.67	1.35	1.68	2.02	0.67	0	2.02	2.36	1.35	0.34	0.67	0.34	0.34	0	0.67	0.34	1.01	1.35	0.34	0.34	0.34	0.34	0.34	2.02	0.34	0.34	1.35	0	0	0.34	0.34	0	0.67
Perplexity_37	1.36	2.27	3.64	2.73	2.27	0.91	1.82	4.55	2.27	3.18	3.18	0.45	0.91	0.91	0.45	0.45	0.91	3.64	1.82	0.45	0.91	0.45	1.36	0	1.82	0	0.91	0.91	0.45	0.45	0	0	0	0	0	0	1.82	0	0	0	0.45	0	0.91	0	0.45	0	0	0.45	0
Perplexity_38	2.93	5.86	5.54	3.91	1.63	2.28	3.26	1.63	2.28	2.61	1.3	1.95	2.93	0.98	1.95	0	0.65	1.63	1.63	1.3	0	0.65	0.65	0	1.3	0.98	0.65	0.98	1.3	0	0	0.65	0.98	0	2.28	0	0.65	0.33	0	0.33	0	0	1.63	0	0	0	0.98	0.65	0.33
Perplexity_39	4.17	3.12	1.04	2.78	1.39	0	2.08	1.74	1.04	0	2.43	0.69	3.47	1.74	0.69	0.35	1.04	1.04	1.04	1.04	0.35	0.35	2.43	0.69	1.74	1.74	0.35	0	0	0.69	2.08	1.04	0.35	0	0.35	1.39	1.39	1.74	0.35	0.35	0.69	0	0	0	0.35	0	0	0	0.35
Perplexity_4	4.63	4.27	2.49	6.41	3.2	3.2	3.91	2.85	0	3.91	3.2	2.14	1.07	0	1.42	1.42	0.71	0.36	3.56	2.14	0.36	0	1.42	0.71	1.07	0.36	0.36	0.36	0.36	0.71	1.07	1.42	1.42	2.14	2.14	0	0.36	0.36	0	0.71	0	0	0.36	0	0.36	0	0	0	0
Perplexity_40	3.15	5.12	5.12	1.57	3.54	0	3.54	3.54	2.76	1.57	0.79	1.97	2.76	1.97	1.18	0.39	0.79	1.57	3.94	1.18	1.18	0.39	0.39	0.79	0.79	0	1.18	1.18	0.39	0	0.39	0	0	0.39	0	0.79	0.79	0.79	0	1.18	0	0	1.18	0	0	0	0.39	0	0
Perplexity_41	5.88	3.62	3.17	1.81	2.26	1.81	1.36	2.71	3.17	2.26	1.36	0.9	3.17	2.71	1.81	0.45	0.9	1.81	1.36	0	0.9	1.36	0.9	2.26	0.45	0.9	0.9	0	0.45	0.45	0.45	1.36	0	0.9	0	0	0.45	0.45	0.45	0.9	0	0	0	0	0	0.45	0	0	0
Perplexity_42	0.47	2.36	4.25	1.89	3.77	2.83	0.47	3.77	1.42	3.77	3.3	2.36	0.47	1.42	0.47	1.42	0	0.47	1.89	0.47	0.94	0	0.94	0.47	0	0	0.47	0.94	2.36	0	0	2.36	0.47	0	0.47	0.94	2.36	0	0	0	0.47	0	0	0	2.36	1.42	0	0	0
Perplexity_43	2.29	3.67	4.13	1.83	3.21	1.83	1.38	2.29	0.46	3.21	3.21	0	3.67	0.46	0	0	1.83	0	0	0.92	0.92	0	0	0.92	0	0.92	0.46	0.92	0.46	1.83	3.67	0.46	0	0	0.46	0.92	0.92	1.38	0	0.46	0	0.46	0.92	0.46	0	0	0	0	0
Perplexity_44	2.36	1.35	2.03	3.72	2.36	0.34	1.35	1.69	4.39	1.35	2.7	4.05	1.35	3.72	2.7	0	0.34	0.68	1.01	0.34	2.03	1.35	0.68	1.01	0.68	0	1.35	0	0.34	1.35	0.34	0	0.68	0.68	0	0.34	0	0	0	0.34	0	0	1.01	0	0.34	0	0	0	0
Perplexity_45	5.04	2.94	0.84	4.2	1.26	1.68	0.84	2.1	0	2.52	0.42	1.26	3.36	3.78	0.42	0	0.42	0.42	1.26	2.52	0	0.84	0	0.42	1.68	0.42	0.42	1.26	0.84	0.84	0	0	1.26	0.42	2.52	0	0	0	0.42	0	0	0	0.84	0.42	1.26	0	0	0	0.84
Perplexity_46	0.82	1.64	2.87	2.05	2.87	1.64	0.82	3.69	2.05	3.69	0.41	2.87	2.46	2.05	0.41	0.82	0.82	0	1.23	1.23	0.41	0.82	0.82	0	1.23	0.41	0	0.41	1.64	0.41	0	0.82	0.41	0.41	0.41	0.41	1.64	0.41	0	0	0	0.41	0	1.23	0.82	0.41	0	0	0
Perplexity_47	1.36	2.26	1.36	0.9	1.36	0.45	0.45	4.98	1.36	3.62	2.26	0	1.81	2.71	0	0	1.81	1.81	0.45	0.45	0	1.36	0.9	0.9	1.36	0.45	0.45	0.45	0.45	1.36	1.36	0.45	0	0	0.9	0.45	0.9	0	0	0	0.9	0	0.9	0	0	1.81	0.45	0.45	0
Perplexity_48	2.6	1.86	4.83	1.12	2.6	1.12	1.12	5.95	1.12	3.72	0.37	1.86	1.86	1.86	0	0.37	1.86	2.23	0.74	0.37	0	1.12	1.12	0.37	2.97	0	1.12	1.86	1.12	0	2.23	1.12	0.37	0.37	0.37	0	1.86	0	0	0	0	0.74	0.37	0.37	0	0.37	0	0	0.37
Perplexity_49	2.36	3.15	0.79	1.57	1.57	0.39	2.76	3.15	3.15	1.18	3.94	1.57	2.36	1.57	0	1.57	0	0.39	1.18	1.18	0.39	0.79	2.76	1.18	0	0.39	1.18	0.39	0.39	0	0	0.39	0	0	0.39	0.39	0.39	0	0	0.39	0	0.39	0	1.18	0	0	0	0	0.39
Perplexity_5	3.93	3.57	3.21	1.07	3.57	2.14	2.5	0.71	1.43	2.5	1.43	0.71	4.64	1.79	1.07	0.36	1.07	0.71	0.36	0.36	0.71	1.07	2.14	0.36	0.36	0.36	0.71	1.07	1.07	0.36	0	0.71	1.43	0	1.07	1.07	0.36	1.07	0.36	1.43	0	0	0.36	0	0	0	1.07	0	0.36
Perplexity_50	3.23	4.15	1.38	0.92	2.76	1.38	2.76	4.15	1.38	3.69	4.15	0.46	4.61	1.84	0	0.92	1.38	0.46	1.84	0.46	0.46	0.46	3.69	0.92	0.92	0.46	0	0	3.23	0.92	0.92	0	0	0.46	0.92	0	1.38	0.46	0.46	0.46	0	0	0	0	0.92	0	0.46	0	0
Perplexity_6	4.98	2.49	3.48	1	2.99	0	0.5	3.48	1.49	2.99	1.49	0.5	3.48	1.49	1.49	1	1	0.5	1.49	1.49	0	1	0.5	1	0	0	0	1	1.49	0	0.5	0	0.5	0	0	0	2.49	0.5	0.5	0	1	0	0	0.5	0	0.5	0.5	1	1.49
Perplexity_7	4.76	5.71	0.95	1.9	3.81	0.48	0.95	1.43	0.95	2.38	0.95	0.48	2.38	2.86	0.95	0	0.95	0.48	0.95	0	0.48	0.95	0.95	0.48	0	0.48	0.48	1.43	1.43	0.48	2.38	0.48	0.95	0.95	0	0	0.95	1.43	0.95	0	0.48	0	0.48	0.48	0	0.48	0	0	1.9
Perplexity_8	3.01	3.76	3.01	2.63	4.14	2.26	1.13	4.14	1.13	2.26	1.5	1.88	3.38	0.75	0.38	1.13	0	0	1.13	1.13	0	0	0.38	0	1.5	1.13	0.38	0.75	0.38	0	0.38	0.75	0.38	0	2.26	1.13	0.38	0.38	0	1.13	0	0.75	0.75	0.38	0.38	0	0	0	0
Perplexity_9	2.9	4.19	2.9	1.94	3.23	0.65	0	3.55	2.58	4.52	2.58	2.26	2.58	1.29	1.29	0	0.32	0.97	1.29	0.32	0	1.61	0.32	0.97	2.26	0.32	0.32	0	0.97	0	0	0.65	0.97	0	0.32	0.65	0.65	0.32	0	0.32	0.32	0.32	0	0.32	1.61	0.97	0	0	0.32
[truncated: 2,304 more columns]
